# Supplementary material for: Giardia lamblia risk factors and burden in children with acute gastroenteritis in a Nicaraguan birth cohort
Source: PLoS Negl Trop Dis. 2024 Nov 11;18(11):e0012230. doi: 10.1371/journal.pntd.0012230 (PMC11581391; doi:10.1371/journal.pntd.0012230)
Supplement: S1 Table — (XLSX) [file pntd.0012230.s001.xlsx]

## Sheet: Sheet1
Table S1. Clinical characteristics of Acute Gastroenteritis episodes with G. lamblia detections (GAGE) with and without the presence of other etiologies (n=76)
Clinical Characteristic	GAGE positiveꓕ		OR (IC95%)†
	Only G. lamblia detection (n=15)	G. lamblia + Other
		Etiologies§ (n=61)
Days of diarrhea	7 (3-11)	4 (3-7)	--
Maximum number of stools per 24 hours	5 (4-5)	4 (4-6)	--
Blood in stool	0 (0)	1 (1.6)	NA
Fever	2 (13.3)	17 (27.9)	0.41 (0.08-20.4)
Received care at primary care clinic	1 (6.7)	12 (19.7)	0.30 (0.03-2.54)
Received care at hospital	0 (0)	3 (4.9)	NA
Hospitalization	0 (0)	1 (1.6)	NA
Received zinc	1 (6.7)	18 (29.5)	0.18 (0.02-1.44)
Received intravenous fluid	0 (0)	1 (1.6)	NA
Received medications for gastroenteritis‡	6 (40.0)	31 (50.8)	0.68 (0.21-2.20)
ꓕData shown in n(%) or median (IQR), † Binary outcomes analyzed using logistic models to estimate ORs, ‡ Include Antibiotics, symptom-relieving agents and anti-helminthic. §Other etiologies include sapovirus, adenovirus, astrovirus, norovirus, rotavirus, Campylobacter spp, Shigella spp./Enteroinvasive Escherichia coli (EIEC), enteroaggregative E. coli (EAEC), enterotoxigenic E. coli (ETEC), enter…
