# Supplementary material for: Giardia lamblia risk factors and burden in children with acute gastroenteritis in a Nicaraguan birth cohort
Source: PLoS Negl Trop Dis. 2024 Nov 11;18(11):e0012230. doi: 10.1371/journal.pntd.0012230 (PMC11581391; doi:10.1371/journal.pntd.0012230)
Supplement: S1 Dataset — (XLSX) [file pntd.0012230.s004.xlsx]

## Sheet: GAGE
ID	#Visit	Gender	Age (months)	Giardia	Days of diarrhea	Vomit	#deposition	Fever	blood stool	Zn	Liq_IV	medication	Primary_Attention	Hospital_attention	Hospitalization	[In the last 7 days, did your child use public transport?]	Eat fruit and vege	In the past 7 days, did your child eat any food outside your household? Mark all that apply]	[In the past 7 days did your child share a bottle or cup with anyone else?]	[In the last 7 days did your child attend a daycare - a place that cares for 4 or more children?]	[In the last 7 days did your child go swimming?]	[Which animals live in the house?] (choice=Dog)	[Which animals live in the house?] (choice=Cat)	[Which animals live in the house?] (choice=Mice)
10	2	Masculino (Male)	1	Negativo	7	Yes	6	No	No	No	No	Yes	Yes	No	No	No	No	No	No	No	No	Checked	Unchecked	Unchecked
41	2	Femenino (Female)	1	Negativo	2	Yes	8	No	No	No	No	No	No	No	No	No	No	No	No	No	No
45	2	Femenino (Female)	1	Negativo	1	No	6	No	No	No	No	No	No	No	No	S� [Yes]	No	No	No	No	No
58	1	Masculino (Male)	0	Negativo	2	No	6	No	No	Yes	No	Yes	Yes	No	No	No	No	No	No	No	No
65	1	Femenino (Female)	0	Negativo	12	No	13	No	No	Yes	No	Yes	Yes	Yes	No	No	No	No	No	No	No
4	12	Femenino (Female)	3	Negativo		Yes		Yes	No	No	No	Yes	No	No	No	S� [Yes]	No	No	No	No	No	Unchecked	Unchecked	Unchecked
24	8	Femenino (Female)	2	Negativo	4	No	10	No	No	No	No	No	No	No	No	No	No	No	No	No	No	Checked	Checked	Unchecked
3	12	Masculino (Male)	3	Negativo	3	No	4	Yes	No	No	No	Yes	No	No	No	S� [Yes]	No	No	No	No	No	Unchecked	Unchecked	Unchecked
91	3	Femenino (Female)	0	Negativo	8	No	12	No	No	No	No	No	No	No	No	No	No	No	No	No	No	Checked	Unchecked	Unchecked
19	11	Femenino (Female)	2	Negativo	4	No	5	No	No	No	No	No	No	No	No	No	No	No	No	No	No	Checked	Checked	Unchecked
68	4	Femenino (Female)	1	Negativo	3	Yes	6	Yes	No	Yes	No	Yes	No	No	No	S� [Yes]	No	No	No	No	No	Checked	Unchecked	Checked
32	9	Masculino (Male)	2	Negativo	12	Yes	8	Yes	No	Yes	No	Yes	Yes	Yes	No	No	No	No	No	No	No	Unchecked	Checked	Checked
83	4	Femenino (Female)	1	Negativo	6	No	10	No	No	No	No	Yes	Yes	No	No	No	No	No	No	No	No	Checked	Checked	Unchecked
102	3	Femenino (Female)	1	Negativo	7	No	9	No	No	No	No	No	No	No	No	No	No	No	No	No	No
72	8	Masculino (Male)	1	Negativo	3	Yes	6	Yes	No	Yes	No	Yes	Yes	No	No	S� [Yes]	No	No	No	No	No	Unchecked	Unchecked	Unchecked
22	15	Masculino (Male)	4	Negativo	9	No	12	Yes	No	Yes	No	Yes	Yes	No	No	No	No	No	No	No	No	Checked	Checked	Unchecked
62	10	Masculino (Male)	2	Negativo	3	Yes	8	No	No	Yes	No	No	No	No	No	No	No	No	No	No	No	Checked	Checked	Unchecked
115	5	Femenino (Female)	1	Negativo	8	Yes	4	Yes	No	Yes	No	Yes	Yes	Yes	No	No	No	No	No	No	No	Checked	Unchecked	Unchecked
72	10	Masculino (Male)	2	Negativo	8	No	7	No	No	Yes	No	Yes	Yes	No	No	No	No	No	No	No	No	Unchecked	Unchecked	Unchecked
174	0	Femenino (Female)	0	Negativo	7	No	10	No	No	No	No	No	No	No	No
156	2	Femenino (Female)	0	Negativo	4	No	7	No	No	No	No	No	No	No	No	No	No	No	No	No	No
75	10	Masculino (Male)	2	Negativo	18	No	4	No	No	Yes	No	Yes	Yes	No	No	S� [Yes]	No	No	No	No	No	Checked	Unchecked	Checked
171	4	Femenino (Female)	0	Negativo	7	No	5	No	No	No	No	No	No	No	No	S� [Yes]	No	No	No	No	No	Checked	Unchecked	Checked
66	10	Masculino (Male)	2	Negativo	2	No	6	No	No	No	No	No	No	No	No	No	No	No	No	No	No	Checked	Unchecked	Unchecked
16	19	Femenino (Female)	4	Negativo	3	No	5	No	Yes	No	No	No	No	No	No	S� [Yes]	No	No	No	No	No	Unchecked	Unchecked	Unchecked
41	13	Femenino (Female)	3	Negativo	7	No	8	No	No	No	No	No	No	No	No	S� [Yes]	No	No	No	No	No	Unchecked	Unchecked	Checked
143	4	Femenino (Female)	1	Negativo	5	No	4	Yes	No	No	No	Yes	Yes	Yes	No	S� [Yes]	No	No	No	No	No	Checked	Checked	Checked
135	5	Femenino (Female)	1	Negativo	4	No	4	No	No	No	No	No	No	No	No	No	No	No	No	No	No	Checked	Unchecked	Checked
19	19	Femenino (Female)	4	Negativo	2	No	5	No	No	No	No	Yes	No	No	No	S� [Yes]	No	No	No	No	No	Checked	Checked	Unchecked
92	8	Femenino (Female)	2	Negativo		No	7	No	No	No	No	No	No	No	No	No	No	No	No	No	No	Checked	Unchecked	Unchecked
49	14	Masculino (Male)	3	Negativo	6	No	6	No	No	Yes	No	No	Yes	No	No	S� [Yes]	No	S� [Yes]	No	No	No	Checked	Unchecked	Unchecked
140	6	Masculino (Male)	1	Negativo	1	No	5	No	No	No	No	No	No	No	No	S� [Yes]	No	No	No	No	No	Unchecked	Unchecked	Checked
74	13	Femenino (Female)	3	Negativo	7	No	9	No	Yes	Yes	No	Yes	Yes	No	No	No	No	No	No	No	No	Checked	Unchecked	Unchecked
179	3	Masculino (Male)	0	Negativo	7	No	7	No	No	No	No	Yes	No	No	No	S� [Yes]	No	No	No	No	No
114	9	Masculino (Male)	2	Negativo	3	No	4	No	No	No	No	No	No	No	No	No	No	S� [Yes]	No	No	No	Checked	Unchecked	Unchecked
90	12	Femenino (Female)	3	Negativo	5	No	5	No	No	Yes	No	No	No	No	No	No	No	No	No	No	No	Unchecked	Unchecked	Unchecked
12	24	Masculino (Male)	5	Negativo	6	No	8	No	No	No	No	Yes	No	No	No	S� [Yes]	S� [Yes]	S� [Yes]	S� [Yes]	No	No	Checked	Checked	Unchecked
191	3	Masculino (Male)	1	Negativo	1	No	15	No	No	No	No	Yes	Yes	No	No	S� [Yes]	No	No	No	No	No
84	12	Masculino (Male)	3	Negativo	3	No	5	No	No	No	No	No	No	No	No	No	No	No	No	No	No	Unchecked	Unchecked	Checked
123	10	Masculino (Male)	2	Negativo	8	No	7	No	No	Yes	No	Yes	Yes	Yes	No	No	No	No	No	No	No	Checked	Unchecked	Unchecked
128	10	Femenino (Female)	2	Negativo	3	No	8	No	No	Yes	No	Yes	No	Yes	No	No	No	No	No	No	No	Checked	Unchecked	Unchecked
132	11	Femenino (Female)	2	Negativo		No	6	No	No	No	No	No	No	No	No	No	No	No	No	No	No	Unchecked	Unchecked	Unchecked
39	19	Masculino (Male)	4	Negativo	6	No	7	No	Yes	No	No	Yes	No	Yes	No	S� [Yes]	No	No	No	No	No	Unchecked	Unchecked	Unchecked
29	22	Masculino (Male)	5	Negativo	7	Yes	5	Yes	No	No	No	No	No	No	No	No	No	No	No	No	No	Checked	Unchecked	Checked
107	12	Masculino (Male)	3	Negativo	9	No	4	No	No	Yes	No	Yes	No	No	No	No	S� [Yes]	No	No	No	No	Checked	Unchecked	Unchecked
104	12	Masculino (Male)	3	Negativo		No	7	No	No	No	No	No	Yes	No	No	S� [Yes]	No	No	No	No	No	Unchecked	Unchecked	Unchecked
236	0	Femenino (Female)	0	Negativo	3	No	10	No	No	Yes	No	Yes	Yes	No	No
82	16	Masculino (Male)	4	Negativo	17	Yes	7	No	No	Yes	No	Yes	Yes	No	No	No	No	No	No	No	No	Unchecked	Unchecked	Unchecked
84	16	Masculino (Male)	3	Negativo	18	No	9	No	No	No	No	No	No	No	No	No	No	No	No	No	No	Unchecked	Unchecked	Checked
186	6	Masculino (Male)	1	Negativo	7	No	5	Yes	No	Yes	No	Yes	Yes	Yes	No	S� [Yes]	No	No	No	No	No	Checked	Unchecked	Unchecked
48	19	Masculino (Male)	4	Negativo	8	No	7	No	No	No	No	No	No	No	No	No	No	No	No	No	No	Checked	Checked	Unchecked
96	12	Masculino (Male)	3	Negativo		No	5	No	No	No	No	No	No	No	No	No	No	No	No	No	No	Checked	Checked	Unchecked
134	11	Masculino (Male)	2	Negativo	2	No	5	No	No	No	No	No	No	No	No	No	No	S� [Yes]	No	No	No	Unchecked	Unchecked	Unchecked
33	23	Masculino (Male)	5	Negativo	4	No	7	No	No	No	No	No	No	No	No	No	S� [Yes]	No	No	No	No	Checked	Unchecked	Unchecked
95	16	Femenino (Female)	4	Negativo	15	No	7	Yes	No	Yes	No	Yes	Yes	No	No	No	No	No	No	No	No	Unchecked	Unchecked	Unchecked
101	16	Masculino (Male)	4	Negativo	16	No	4	No	No	No	No	Yes	Yes	No	No	S� [Yes]	S� [Yes]	No	No	No	No	Unchecked	Unchecked	Unchecked
192	9	Femenino (Female)	2	Negativo	2	No	3	No	No	No	No	No	No	No	No	S� [Yes]	No	No	No	No	No	Unchecked	Unchecked	Unchecked
154	12	Masculino (Male)	3	Negativo	4	No	7	Yes	No	Yes	No	Yes	Yes	No	No	S� [Yes]	No	No	No	No	No	Checked	Checked	Unchecked
204	7	Masculino (Male)	1	Negativo	1	No	10	No	No	No	No	Yes	No	No	No	No	No	No	No	No	No	Checked	Unchecked	Unchecked
32	25	Masculino (Male)	6	Negativo		Yes		No	No	No	No	No	No	No	No	No	S� [Yes]	S� [Yes]	No	No	No	Unchecked	Checked	Unchecked
66	21	Masculino (Male)	5	Negativo	7	No	6	No	No	No	No	Yes	No	No	No	No	S� [Yes]	No	No	No	No	Checked	Unchecked	Unchecked
100	16	Masculino (Male)	4	Positivo		No		No	No	No	No	No	No	No	No	S� [Yes]	S� [Yes]	No	No	No	No	Unchecked	Unchecked	Unchecked
166	12	Femenino (Female)	3	Negativo	7	No	5	No	No	No	No	No	No	No	No	No	No	No	No	No	No	Checked	Checked	Unchecked
79	20	Masculino (Male)	4	Negativo	6	No	6	No	No	No	No	Yes	No	No	No	No	S� [Yes]	No	No	No	No	Checked	Unchecked	Checked
16	30	Femenino (Female)	7	Negativo	5	No	5	Yes	No	No	No	Yes	No	No	No	S� [Yes]	No	No	No	No	No	Unchecked	Unchecked	Unchecked
24	28	Femenino (Female)	6	Negativo	5	No	7	Yes	No	Yes	No	Yes	No	No	No	S� [Yes]	S� [Yes]	No	No	No	No	Unchecked	Checked	Unchecked
124	16	Masculino (Male)	4	Negativo	6	Yes	8	No	No	Yes	No	Yes	Yes	No	No	No	No	No	No	No	No	Unchecked	Unchecked	Unchecked
132	16	Femenino (Female)	3	Negativo	5	No	6	Yes	No	No	No	No	Yes	No	No	No	S� [Yes]	No	No	No	No	Unchecked	Unchecked	Unchecked
282	0	Femenino (Female)	0	Negativo	3	No	8	No	No	No	No	No	No	No	No
40	25	Femenino (Female)	5	Negativo	10	Yes	4	Yes	No	No	No	Yes	No	Yes	No	No	S� [Yes]	No	No	No	No	Unchecked	Unchecked	Unchecked
103	18	Masculino (Male)	4	Negativo	7	No	5	No	No	Yes	No	No	Yes	Yes	No	No	S� [Yes]	No	S� [Yes]	No	No	Checked	Unchecked	Unchecked
283	0	Masculino (Male)	0	Negativo		No	4	No	No	No	No	Yes	Yes	No	No
291	1	Masculino (Male)	0	Negativo	1	No	10	No	No	No	No	No	No	No	No
93	20	Masculino (Male)	4	Negativo	4	No	8	No	No	Yes	No	Yes	Yes	No	No	No	S� [Yes]	No	No	No	No	Unchecked	Unchecked	Unchecked
153	13	Masculino (Male)	3	Negativo	2	No	5	Yes	No	No	No	Yes	Yes	No	No	No	No	No	No	No	No	Unchecked	Checked	Unchecked
256	3	Femenino (Female)	0	Negativo	13	No	8	No	No	No	No	No	No	No	No	S� [Yes]	No	No	No	No	No
22	30	Masculino (Male)	7	Negativo	3	Yes	12	Yes	No	No	No	No	No	No	No	S� [Yes]	No	No	No	No	No	Checked	Unchecked	Unchecked
91	20	Femenino (Female)	5	Negativo	8	No	15	No	No	No	No	No	No	No	No	S� [Yes]	No	S� [Yes]	No	No	No	Checked	Unchecked	Unchecked
28	29	Masculino (Male)	7	Negativo	5	Yes	10	Yes	No	Yes	Yes	Yes	Yes	Yes	Yes	No	S� [Yes]	No	No	No	No	Unchecked	Unchecked	Unchecked
46	25	Femenino (Female)	6	Negativo	5	Yes	4	Yes	No	No	No	Yes	No	No	No	No	S� [Yes]	No	No	No	No	Checked	Unchecked	Unchecked
203	8	Femenino (Female)	2	Negativo	7	No	6	No	Yes	Yes	No	Yes	Yes	No	No	No	No	No	No	No	No	Unchecked	Unchecked	Unchecked
26	30	Femenino (Female)	7	Negativo	3	No	2	No	No	No	No	No	Yes	No	No	No	S� [Yes]	No	S� [Yes]	No	No	Checked	Unchecked	Unchecked
63	24	Femenino (Female)	5	Negativo		Yes		Yes	No	No	Yes	No	No	No	No	No	No	No	No	No	No	Checked	Checked	Unchecked
189	13	Femenino (Female)	3	Negativo	13	No	6	No	No	No	No	Yes	Yes	No	No	No	S� [Yes]	No	No	No	No	Unchecked	Unchecked	Checked
201	12	Femenino (Female)	2	Negativo	9	Yes	7	No	No	No	No	Yes	Yes	No	No	No	No	No	No	No	No	Checked	Checked	Checked
116	18	Masculino (Male)	4	Negativo	1	No	6	No	No	No	No	No	No	No	No	S� [Yes]	No	No	No	No	No	Unchecked	Unchecked	Unchecked
277	2	Femenino (Female)	1	Negativo		Yes		Yes	No	No	No	No	No	Yes	No	No	No	No	No	No	No
41	27	Femenino (Female)	6	Negativo	9	No	7	No	No	No	No	No	No	No	No	S� [Yes]	S� [Yes]	S� [Yes]	No	No	No	Checked	Unchecked	Unchecked
45	26	Femenino (Female)	6	Negativo	4	No	8	No	No	Yes	No	No	Yes	No	No	No	No	No	No	No	No	Unchecked	Unchecked	Unchecked
84	20	Masculino (Male)	5	Negativo	3	No	8	No	No	No	No	Yes	No	No	No	S� [Yes]	S� [Yes]	S� [Yes]	No	No	No	Unchecked	Unchecked	Unchecked
147	17	Femenino (Female)	4	Negativo	1	Yes	4	Yes	No	No	No	Yes	Yes	No	No	No	S� [Yes]	No	No	No	No	Unchecked	Unchecked	Unchecked
163	16	Masculino (Male)	4	Negativo	8	Yes	11	Yes	No	No	No	Yes	Yes	No	No	No	S� [Yes]	No	No	No	No	Unchecked	Unchecked	Unchecked
244	7	Femenino (Female)	1	Negativo	3	No	5	No	No	Yes	No	Yes	Yes	No	No	S� [Yes]	No	No	No	No	No	Checked	Unchecked	Unchecked
24	32	Femenino (Female)	7	Negativo	16	Yes	6	Yes	No	Yes	Yes	Yes	Yes	Yes	No	S� [Yes]	S� [Yes]	S� [Yes]	No	No	No	Unchecked	Unchecked	Checked
156	16	Femenino (Female)	4	Negativo	11	No	5	No	No	No	No	Yes	Yes	No	No	No	S� [Yes]	No	No	No	No	Unchecked	Unchecked	Unchecked
285	2	Femenino (Female)	0	Negativo	6	No	9	No	Yes	No	No	No	Yes	Yes	Yes	S� [Yes]	No	No	No	No	No
80	24	Femenino (Female)	5	Negativo	3	No	9	Yes	No	Yes	No	No	Yes	No	No	S� [Yes]	S� [Yes]	No	No	No	No	Unchecked	Checked	Unchecked
100	22	Masculino (Male)	5	Negativo	9	No	8	No	No	No	No	No	No	No	No	No	S� [Yes]	No	No	No	No	Checked	Checked	Unchecked
132	19	Femenino (Female)	4	Negativo	5	No	7	No	No	No	No	No	Yes	No	No	No	S� [Yes]	No	No	No	No	Unchecked	Unchecked	Unchecked
54	26	Femenino (Female)	6	Negativo	5	No	5	Yes	No	No	No	Yes	Yes	No	No	No	S� [Yes]	No	No	No	No	Checked	Checked	Unchecked
202	13	Masculino (Male)	3	Negativo	11	Yes	5	Yes	No	No	No	Yes	Yes	No	No	No	No	No	No	No	No	Checked	Checked	Checked
205	12	Masculino (Male)	3	Negativo	9	No	5	No	No	No	No	No	No	No	No	No	S� [Yes]	No	No	No	No	Checked	Checked	Unchecked
292	3	Masculino (Male)	1	Negativo	4	No	10	Yes	Yes	No	Yes	Yes	Yes	Yes	No	No	No	No	No	No	No
46	27	Femenino (Female)	6	Negativo	2	Yes	1	Yes	No	Yes	No	Yes	No	No	No	S� [Yes]	S� [Yes]	No	No	No	No	Checked	Unchecked	Unchecked
18	34	Femenino (Female)	7	Positivo	6	Yes	12	Yes	No	Yes	No	Yes	No	Yes	No	No	No	No	No	No	No	Unchecked	Unchecked	Unchecked
20	33	Femenino (Female)	7	Negativo	3	No	9	Yes	No	Yes	No	No	No	No	No	S� [Yes]	S� [Yes]	No	No	No	S� [Yes]	Unchecked	Unchecked	Unchecked
192	12	Femenino (Female)	3	Negativo	8	Yes	3	No	No	No	No	Yes	No	No	No	S� [Yes]	No	No	No	No	No	Unchecked	Unchecked	Unchecked
197	14	Femenino (Female)	3	Negativo	4	No	7	No	No	No	No	No	No	No	No	S� [Yes]	No	No	No	No	No	Checked	Unchecked	Unchecked
96	23	Masculino (Male)	5	Negativo	3	No	17	No	No	No	No	No	No	No	No	S� [Yes]	S� [Yes]	No	No	No	No	Checked	Checked	Unchecked
44	29	Masculino (Male)	7	Negativo	4	Yes	5	Yes	No	Yes	No	Yes	Yes	No	No	No	S� [Yes]	No	No	No	No	Checked	Unchecked	Unchecked
51	29	Masculino (Male)	7	Negativo	2	No	5	No	No	No	No	No	No	No	No	No	S� [Yes]	No	No	No	No	Unchecked	Unchecked	Unchecked
126	22	Femenino (Female)	5	Negativo	5	Yes	6	Yes	No	No	No	Yes	Yes	No	No	No	S� [Yes]	No	No	No	No	Checked	Checked	Checked
167	19	Masculino (Male)	4	Negativo	2	Yes	7	Yes	No	Yes	No	Yes	No	No	No	S� [Yes]	No	No	No	No	No	Unchecked	Unchecked	Unchecked
256	8	Femenino (Female)	2	Negativo	5	Yes	9	Yes	No	No	No	No	Yes	No	No	S� [Yes]	No	No	No	No	No	Checked	Unchecked	Unchecked
64	24	Femenino (Female)	6	Negativo	8	No	6	No	No	No	No	No	No	No	No	No	S� [Yes]	No	S� [Yes]	No	No	Checked	Unchecked	Unchecked
195	12	Femenino (Female)	3	Negativo	4	Yes	11	Yes	No	Yes	No	Yes	No	Yes	Yes	No	No	No	No	No	No	Unchecked	Unchecked	Unchecked
205	14	Masculino (Male)	3	Negativo	10	No	5	No	No	No	No	Yes	Yes	No	No	No	No	No	No	No	No	Checked	Checked	Unchecked
215	12	Masculino (Male)	3	Negativo	2	No	9	Yes	No	Yes	No	No	Yes	Yes	No	No	No	No	No	No	No	Checked	Unchecked	Unchecked
328	1	Femenino (Female)	0	Negativo	3	Yes	7	No	No	No	No	No	Yes	No	No
176	17	Femenino (Female)	4	Negativo	2	No	4	No	No	No	No	No	No	No	No	S� [Yes]	No	No	No	No	No	Unchecked	Unchecked	Unchecked
193	16	Femenino (Female)	4	Negativo	10	No	10	No	No	No	No	No	No	No	No	S� [Yes]	S� [Yes]	No	No	No	No	Unchecked	Checked	Unchecked
275	7	Masculino (Male)	1	Negativo	6	No	17	No	No	No	No	No	No	No	No	S� [Yes]	No	No	No	No	No	Checked	Unchecked	Unchecked
153	19	Masculino (Male)	4	Negativo	9	No	8	No	No	Yes	No	No	Yes	No	No	No	No	S� [Yes]	No	No	No	Unchecked	Checked	Unchecked
155	20	Masculino (Male)	5	Negativo	10	No	6	No	No	No	No	Yes	Yes	No	No	S� [Yes]	S� [Yes]	No	S� [Yes]	No	No	Checked	Unchecked	Unchecked
38	31	Masculino (Male)	7	Negativo	2	Yes	3	No	No	No	No	No	No	No	No	No	S� [Yes]	No	No	No	No	Unchecked	Unchecked	Unchecked
39	31	Masculino (Male)	7	Negativo	6	No	5	No	No	Yes	No	Yes	No	No	No	No	S� [Yes]	No	No	No	No	Unchecked	Unchecked	Unchecked
79	27	Masculino (Male)	6	Negativo	9	No	7	Yes	No	No	No	Yes	No	No	No	No	No	No	No	No	No	Checked	Unchecked	Unchecked
107	24	Masculino (Male)	6	Negativo	7	No	5	No	No	Yes	No	Yes	Yes	No	No	No	S� [Yes]	No	No	No	S� [Yes]	Checked	Unchecked	Unchecked
246	11	Femenino (Female)	2	Negativo	9	No	7	No	No	No	No	Yes	Yes	Yes	No	S� [Yes]	No	No	No	No	No	Checked	Unchecked	Unchecked
83	28	Femenino (Female)	7	Negativo	3	No	10	Yes	No	No	No	No	No	No	No	No	S� [Yes]	No	No	No	No	Checked	Checked	Unchecked
5	40	Masculino (Male)	9	Negativo	5	No	10	Yes	No	Yes	No	Yes	Yes	No	No	S� [Yes]	S� [Yes]	No	No	No	No	Unchecked	Unchecked	Unchecked
75	29	Masculino (Male)	6	Negativo	14	No	6	No	No	No	No	Yes	No	No	No	No	No	No	No	No	No	Checked	Unchecked	Unchecked
290	7	Femenino (Female)	2	Negativo		Yes		Yes	No	No	No	Yes	No	No	No	No	No	No	No	No	No	Checked	Unchecked	Unchecked
251	11	Femenino (Female)	3	Negativo	5	Yes	5	No	No	No	No	No	No	No	No	No	No	No	No	No	No	Checked	Unchecked	Unchecked
128	25	Femenino (Female)	6	Negativo	4	No	6	No	No	No	No	No	No	No	No	No	No	No	No	No	No	Checked	Unchecked	Unchecked
196	16	Femenino (Female)	4	Negativo	4	No	6	Yes	No	Yes	No	Yes	Yes	Yes	No	No	No	S� [Yes]	No	No	No	Checked	Unchecked	Unchecked
20	38	Femenino (Female)	9	Negativo	4	Yes	7	No	No	No	No	Yes	No	No	No	No	S� [Yes]	S� [Yes]	S� [Yes]	No	No	Unchecked	Unchecked	Unchecked
125	26	Masculino (Male)	6	Negativo	10	No	8	Yes	No	No	No	No	No	No	No	S� [Yes]	No	No	S� [Yes]	No	No	Unchecked	Checked	Checked
180	20	Masculino (Male)	5	Positivo	4	No	6	No	No	No	No	Yes	No	No	No	S� [Yes]	S� [Yes]	S� [Yes]	No	No	No	Checked	Unchecked	Unchecked
36	35	Femenino (Female)	8	Negativo	8	No	10	No	No	No	No	Yes	No	No	No	No	S� [Yes]	No	S� [Yes]	No	No	Unchecked	Unchecked	Unchecked
217	18	Masculino (Male)	4	Negativo	8	No	4	Yes	No	No	No	Yes	Yes	No	No	No	No	No	No	No	No	Checked	Unchecked	Unchecked
129	26	Masculino (Male)	6	Negativo	5	No	5	No	No	No	No	No	No	No	No	No	S� [Yes]	No	No	No	No	Unchecked	Unchecked	Unchecked
186	21	Masculino (Male)	5	Negativo	2	Yes	10	No	No	No	No	No	Yes	No	No	S� [Yes]	S� [Yes]	S� [Yes]	S� [Yes]	No	No	Checked	Unchecked	Unchecked
289	10	Masculino (Male)	2	Negativo	6	No	8	No	No	No	No	No	No	No	No	No	No	No	No	No	No	Checked	Unchecked	Unchecked
307	8	Masculino (Male)	2	Negativo	13	No	7	No	No	No	No	No	No	No	No	No	No	No	No	No	No	Unchecked	Unchecked	Unchecked
100	29	Masculino (Male)	7	Negativo	1	No	5	No	No	No	No	No	No	No	No	S� [Yes]	S� [Yes]	S� [Yes]	S� [Yes]	No	S� [Yes]	Unchecked	Unchecked	Unchecked
156	24	Femenino (Female)	6	Negativo	7	No	4	No	No	No	No	No	No	No	No	No	S� [Yes]	No	No	No	No	Unchecked	Unchecked	Unchecked
167	25	Masculino (Male)	5	Negativo	5	No	9	No	Yes	No	No	No	No	No	No	S� [Yes]	No	No	No	No	No	Unchecked	Unchecked	Unchecked
20	40	Femenino (Female)	9	Negativo	16	No	6	No	No	Yes	No	Yes	No	No	No	S� [Yes]	S� [Yes]	No	S� [Yes]	No	No	Checked	Checked	Checked
33	37	Masculino (Male)	8	Negativo		Yes	0	Yes	No	No	No	Yes	No	Yes	No	No	S� [Yes]	No	S� [Yes]	No	No	Unchecked	Unchecked	Unchecked
43	36	Femenino (Female)	8	Negativo	4	Yes	4	Yes	Yes	Yes	No	Yes	No	No	No	No	S� [Yes]	No	S� [Yes]	No	No	Checked	Unchecked	Unchecked
48	35	Masculino (Male)	8	Negativo	10	Yes	5	Yes	No	No	No	Yes	Yes	No	No	No	No	No	No	No	No	Checked	Checked	Unchecked
324	6	Masculino (Male)	1	Negativo	5	No	6	No	No	No	No	No	No	No	No	No	No	No	No	No	No	Unchecked	Unchecked	Unchecked
32	38	Masculino (Male)	9	Negativo	9	No	8	No	No	No	No	No	No	No	No	No	S� [Yes]	No	No	No	No	Unchecked	Unchecked	Unchecked
76	33	Femenino (Female)	8	Negativo		No	5	Yes	No	Yes	No	No	Yes	No	No	No	S� [Yes]	No	No	No	No	Checked	Checked	Unchecked
68	32	Femenino (Female)	7	Negativo	1	No	6	Yes	No	No	No	Yes	No	No	No	No	S� [Yes]	No	No	No	S� [Yes]	Unchecked	Unchecked	Unchecked
121	28	Masculino (Male)	6	Negativo	3	No	7	Yes	No	No	No	No	No	No	No	No	S� [Yes]	No	No	No	No	Unchecked	Unchecked	Unchecked
329	7	Femenino (Female)	1	Negativo	3	Yes	5	Yes	No	No	No	Yes	Yes	Yes	Yes	S� [Yes]	No	No	No	No	No	Unchecked	Unchecked	Checked
330	7	Masculino (Male)	2	Negativo	35	Yes	10	Yes	No	No	No	Yes	Yes	No	No	No	No	No	No	No	No	Checked	Unchecked	Unchecked
294	11	Masculino (Male)	2	Negativo	2	No	7	No	No	No	No	No	No	No	No	S� [Yes]	No	No	S� [Yes]	No	No	Checked	Checked	Unchecked
188	24	Femenino (Female)	6	Negativo	9	No	6	No	No	No	No	Yes	Yes	No	No	S� [Yes]	No	No	No	No	No	Checked	Unchecked	Unchecked
76	36	Femenino (Female)	8	Negativo	11	No	4	Yes	Yes	Yes	No	Yes	Yes	No	No	S� [Yes]	S� [Yes]	No	No	No	No	Checked	Checked	Unchecked
273	16	Femenino (Female)	4	Negativo	6	No	5	No	No	No	No	No	Yes	No	No	S� [Yes]	S� [Yes]	No	No	No	No	Unchecked	Unchecked	Unchecked
17	45	Femenino (Female)	10	Negativo	6	No	4	Yes	No	No	No	No	No	No	No	No	S� [Yes]	No	No	No	No	Unchecked	Unchecked	Unchecked
67	36	Femenino (Female)	8	Negativo		Yes		No	No	No	No	No	No	No	No	S� [Yes]	S� [Yes]	No	No	No	No	Checked	Checked	Unchecked
85	36	Femenino (Female)	8	Negativo	7	No	4	Yes	No	No	No	Yes	No	No	No	No	S� [Yes]	No	No	No	No	Checked	Checked	Unchecked
353	6	Femenino (Female)	1	Negativo		Yes		No	No	No	No	No	No	No	No	No	No	No	No	No	No	Checked	Unchecked	Unchecked
153	29	Masculino (Male)	7	Negativo	1	No	10	No	No	Yes	No	No	No	No	No	S� [Yes]	S� [Yes]	S� [Yes]	S� [Yes]	No	No	Unchecked	Checked	Unchecked
376	3	Masculino (Male)	1	Negativo	7	No	4	No	No	No	No	No	No	No	No	No	No	No	No	No	No
204	24	Masculino (Male)	5	Negativo	8	No	6	Yes	No	No	No	Yes	Yes	No	No	No	S� [Yes]	No	S� [Yes]	No	No	Checked	Checked	Checked
159	30	Femenino (Female)	7	Negativo	8	No	6	No	No	No	No	No	No	No	No	No	S� [Yes]	No	No	No	No	Checked	Unchecked	Unchecked
327	11	Masculino (Male)	3	Negativo	12	No	6	No	No	Yes	No	Yes	Yes	No	No	No	No	No	No	No	No	Unchecked	Unchecked	Unchecked
48	40	Masculino (Male)	9	Negativo	7	Yes	4	Yes	No	No	No	No	No	No	No	S� [Yes]	S� [Yes]	No	No	No	No	Checked	Checked	Unchecked
60	40	Femenino (Female)	9	Positivo	20	No	5	No	No	No	No	No	No	No	No	No	S� [Yes]	S� [Yes]	No	No	No	Checked	Checked	Checked
284	16	Femenino (Female)	4	Negativo	2	No	6	Yes	No	No	No	Yes	Yes	Yes	No	S� [Yes]	No	S� [Yes]	No	No	No	Checked	Checked	Unchecked
332	12	Masculino (Male)	3	Negativo	17	No	10	Yes	No	No	No	No	Yes	No	No	S� [Yes]	No	No	No	No	No	Unchecked	Unchecked	Unchecked
101	36	Masculino (Male)	8	Negativo	8	Yes	5	Yes	No	Yes	No	Yes	Yes	No	No	S� [Yes]	S� [Yes]	S� [Yes]	S� [Yes]	No	No	Unchecked	Checked	Unchecked
77	36	Femenino (Female)	9	Negativo	5	No	6	No	No	No	No	No	No	No	No	No	S� [Yes]	No	S� [Yes]	No	No	Checked	Checked	Checked
205	27	Masculino (Male)	6	Negativo	4	No	4	Yes	No	No	No	Yes	Yes	No	No	No	No	No	No	No	No	Unchecked	Unchecked	Unchecked
263	20	Masculino (Male)	5	Negativo		No	5	No	No	No	No	Yes	Yes	No	No	S� [Yes]	S� [Yes]	No	S� [Yes]	No	No	Checked	Checked	Checked
131	34	Masculino (Male)	8	Negativo	6	No	6	No	No	No	No	No	No	No	No	No	S� [Yes]	S� [Yes]	No	No	No	Unchecked	Unchecked	Unchecked
280	19	Masculino (Male)	4	Negativo	12	No	8	Yes	No	No	No	Yes	No	No	No	S� [Yes]	S� [Yes]	No	S� [Yes]	No	No	Unchecked	Unchecked	Unchecked
17	49	Femenino (Female)	11	Negativo	13	No	4	No	No	No	No	No	No	No	No	No	No	No	No	No	No	Checked	Unchecked	Unchecked
89	39	Masculino (Male)	9	Negativo	5	No	7	Yes	No	No	No	Yes	Yes	Yes	No	No	S� [Yes]	No	No	No	No	Checked	Unchecked	Unchecked
98	37	Masculino (Male)	9	Negativo	6	Yes	5	Yes	No	No	No	No	No	No	No	No	S� [Yes]	S� [Yes]	S� [Yes]	No	No	Unchecked	Unchecked	Unchecked
203	28	Femenino (Female)	7	Negativo	2	No	7	No	No	Yes	No	Yes	Yes	No	No	S� [Yes]	S� [Yes]	S� [Yes]	No	No	No	Unchecked	Unchecked	Unchecked
20	48	Femenino (Female)	11	Negativo	4	No	9	Yes	Yes	Yes	No	No	No	No	No	No	S� [Yes]	No	S� [Yes]	No	No	Unchecked	Unchecked	Unchecked
108	37	Femenino (Female)	8	Negativo		Yes		No	No	No	No	No	No	No	No	No	S� [Yes]	S� [Yes]	No	No	No	Checked	Unchecked	Unchecked
116	37	Masculino (Male)	8	Negativo	7	No	6	Yes	No	Yes	No	Yes	Yes	No	No	No	S� [Yes]	S� [Yes]	S� [Yes]	No	No	Unchecked	Unchecked	Unchecked
186	30	Masculino (Male)	7	Negativo	8	Yes	6	No	No	Yes	No	Yes	No	No	No	S� [Yes]	S� [Yes]	S� [Yes]	S� [Yes]	No	No	Unchecked	Unchecked	Unchecked
290	19	Femenino (Female)	4	Negativo		No	15	No	No	Yes	No	Yes	Yes	No	No	No	S� [Yes]	S� [Yes]	S� [Yes]	No	No	Checked	Unchecked	Unchecked
303	16	Masculino (Male)	4	Negativo	4	No	6	Yes	No	No	No	No	No	Yes	No	S� [Yes]	S� [Yes]	No	S� [Yes]	No	No	Checked	Checked	Unchecked
138	34	Femenino (Female)	8	Negativo	8	Yes	7	Yes	No	No	No	No	Yes	No	No	S� [Yes]	S� [Yes]	No	S� [Yes]	No	No	Unchecked	Unchecked	Unchecked
153	33	Masculino (Male)	8	Negativo	5	No	7	Yes	No	Yes	No	Yes	Yes	No	No	No	S� [Yes]	S� [Yes]	S� [Yes]	No	No	Checked	Unchecked	Unchecked
174	31	Femenino (Female)	7	Negativo	14	No	6	No	No	Yes	No	No	Yes	No	No	S� [Yes]	No	No	No	No	No	Checked	Unchecked	Unchecked
213	27	Masculino (Male)	6	Negativo	8	No	8	Yes	No	Yes	No	Yes	Yes	No	No	No	No	No	S� [Yes]	No	No	Checked	Unchecked	Unchecked
216	27	Masculino (Male)	6	Negativo		Yes	13	Yes	Yes	Yes	No	Yes	Yes	Yes	Yes	No	No	S� [Yes]	No	No	No	Unchecked	Unchecked	Unchecked
260	21	Masculino (Male)	5	Negativo	7	No	8	Yes	No	No	No	No	No	No	No	S� [Yes]	No	No	S� [Yes]	No	No	Checked	Unchecked	Unchecked
320	15	Femenino (Female)	3	Negativo	2	No	6	Yes	Yes	No	No	Yes	Yes	No	No	No	S� [Yes]	No	No	No	No	Checked	Checked	Unchecked
417	2	Masculino (Male)	0	Negativo		No	7	Yes	No	No	No	Yes	No	No	No	S� [Yes]	No	No	No	No	No
125	36	Masculino (Male)	8	Negativo	14	Yes	6	No	No	Yes	No	No	No	No	No	No	S� [Yes]	No	S� [Yes]	No	No	Unchecked	Checked	Checked
312	16	Femenino (Female)	4	Negativo	14	No	4	No	No	Yes	No	Yes	Yes	No	No	No	S� [Yes]	No	No	No	No	Unchecked	Unchecked	Unchecked
121	36	Masculino (Male)	8	Negativo	32	No	8	Yes	No	No	No	No	No	No	No	S� [Yes]	S� [Yes]	No	No	No	No	Unchecked	Unchecked	Unchecked
199	29	Femenino (Female)	7	Negativo	3	No	7	Yes	No	No	No	Yes	No	No	No	S� [Yes]	S� [Yes]	S� [Yes]	S� [Yes]	No	No	Unchecked	Unchecked	Unchecked
283	16	Masculino (Male)	4	Negativo	10	No	8	No	No	No	No	Yes	No	No	No	S� [Yes]	No	No	No	No	No	Checked	Checked	Unchecked
387	7	Masculino (Male)	2	Negativo	7	No	6	No	No	No	No	No	Yes	No	No	No	No	No	No	No	No	Checked	Unchecked	Unchecked
140	37	Masculino (Male)	8	Negativo	8	No	7	Yes	No	No	No	No	No	No	No	No	S� [Yes]	No sabe/Se niega a responder [Don't know/Refused to respond]	S� [Yes]	No	No	Checked	Unchecked	Unchecked
353	12	Femenino (Female)	3	Negativo	3	No	8	No	No	No	No	No	No	No	No	No	No	No	No	No	No	Checked	Checked	Unchecked
93	38	Masculino (Male)	9	Negativo	6	No	2	No	No	No	No	No	No	No	No	No	S� [Yes]	No	S� [Yes]	No	No	Checked	Checked	Checked
96	41	Masculino (Male)	9	Negativo	10	No	4	No	No	No	No	No	No	No	No	No	S� [Yes]	No	No	No	No	Checked	Unchecked	Unchecked
103	40	Masculino (Male)	9	Negativo	8	No	4	Yes	No	Yes	No	Yes	No	No	No	S� [Yes]	S� [Yes]	S� [Yes]	S� [Yes]	No	No	Checked	Unchecked	Unchecked
116	40	Masculino (Male)	9	Negativo	4	No	7	Yes	No	Yes	No	Yes	Yes	Yes	No	No	No	No	S� [Yes]	No	No	Unchecked	Checked	Unchecked
132	38	Femenino (Female)	9	Negativo	6	No	9	Yes	No	No	No	No	Yes	No	No	No	S� [Yes]	No	S� [Yes]	No	No	Checked	Unchecked	Unchecked
146	36	Masculino (Male)	9	Negativo	4	No	4	No	No	No	No	Yes	No	No	No	No	No	No	No	No	No	Checked	Unchecked	Unchecked
145	36	Masculino (Male)	8	Negativo	4	No	6	No	No	No	No	Yes	No	No	No	No	S� [Yes]	No	S� [Yes]	No	No	Unchecked	Unchecked	Unchecked
203	32	Femenino (Female)	7	Negativo	3	No	7	No	No	No	No	Yes	No	No	No	No	No	No	No	No	No	Unchecked	Unchecked	Unchecked
204	30	Masculino (Male)	7	Negativo	11	No	4	No	No	Yes	No	Yes	Yes	No	No	No	S� [Yes]	No	S� [Yes]	No	No	Checked	Checked	Checked
259	24	Masculino (Male)	6	Negativo	2	No	4	No	No	No	No	No	No	No	No	No	S� [Yes]	No	S� [Yes]	No	No	Unchecked	Checked	Unchecked
337	16	Masculino (Male)	4	Negativo	9	Yes	6	Yes	No	Yes	No	Yes	Yes	Yes	No	S� [Yes]	S� [Yes]	S� [Yes]	No	No	No	Checked	Checked	Checked
349	13	Masculino (Male)	3	Negativo	4	Yes	5	Yes	No	No	No	Yes	Yes	No	No	No	No	No	No	No	No	Checked	Checked	Checked
84	40	Masculino (Male)	10	Positivo	20	Yes	5	No	No	No	No	No	No	No	No	No	S� [Yes]	S� [Yes]	S� [Yes]	No	No	Unchecked	Unchecked	Unchecked
214	30	Masculino (Male)	7	Negativo	11	No	5	No	No	No	No	No	No	No	No	No	No	No	No	No	No	Unchecked	Checked	Unchecked
247	25	Masculino (Male)	6	Negativo	9	No	4	No	No	Yes	No	Yes	No	No	No	No	S� [Yes]	No	S� [Yes]	No	No	Checked	Checked	Checked
266	24	Femenino (Female)	6	Negativo	7	No	8	Yes	No	No	No	Yes	Yes	No	No	No	No	No	No	No	No	Checked	Unchecked	Unchecked
300	21	Femenino (Female)	5	Negativo	5	No	8	No	No	No	No	No	No	No	No	No	No	No	No	No	No	Checked	Unchecked	Unchecked
38	47	Masculino (Male)	11	Negativo	5	Yes	5	No	No	No	No	No	No	No	No	No	No	No	No	No	No	Checked	Unchecked	Unchecked
244	27	Femenino (Female)	6	Negativo	12	No	4	No	No	No	No	No	Yes	No	No	No	No	No	No	No	No	Checked	Unchecked	Unchecked
363	11	Masculino (Male)	2	Negativo	11	No	6	No	No	No	No	No	Yes	No	No	No	No	No	No	No	No	Unchecked	Unchecked	Unchecked
23	52	Masculino (Male)	12	Negativo	5	No	6	No	No	No	No	No	No	No	No	No	S� [Yes]	No	No	No	No	Unchecked	Checked	Unchecked
60	44	Femenino (Female)	10	Negativo	19	No	5	No	No	No	No	Yes	No	No	No	S� [Yes]	S� [Yes]	No	No	No	No	Checked	Unchecked	Checked
67	45	Femenino (Female)	10	Negativo	2	Yes	3	Yes	Yes	Yes	No	Yes	No	No	No	No	S� [Yes]	No	No	No	No	Checked	Checked	Unchecked
79	44	Masculino (Male)	10	Negativo	5	No	8	No	No	No	No	Yes	Yes	Yes	No	S� [Yes]	S� [Yes]	No	No	No	No	Checked	Unchecked	Unchecked
130	38	Masculino (Male)	9	Negativo	17	No	5	No	No	No	No	No	No	No	No	No	No	No	No	No	No	Checked	Unchecked	Unchecked
168	36	Masculino (Male)	8	Negativo	35	No	5	Yes	No	No	No	Yes	Yes	No	No	No	S� [Yes]	No	No	No	No	Checked	Unchecked	Unchecked
215	31	Masculino (Male)	7	Negativo	2	No	6	No	No	No	No	No	No	No	No	No	S� [Yes]	No	No	No	No	Checked	Unchecked	Unchecked
229	29	Femenino (Female)	7	Negativo	5	No	5	No	No	Yes	No	No	Yes	No	No	No	S� [Yes]	No	No	No	No	Unchecked	Unchecked	Unchecked
238	28	Femenino (Female)	6	Negativo	3	No	4	No	No	No	No	No	No	No	No	No	S� [Yes]	No	No	No	No	Checked	Unchecked	Unchecked
239	28	Femenino (Female)	6	Negativo	21	Yes	5	Yes	No	Yes	No	Yes	Yes	Yes	No	S� [Yes]	S� [Yes]	No	No	No	No	Unchecked	Unchecked	Unchecked
261	25	Masculino (Male)	6	Negativo	3	Yes	6	No	No	No	No	Yes	No	No	No	No	S� [Yes]	No	No	No	No	Checked	Unchecked	Unchecked
256	26	Femenino (Female)	6	Negativo	6	Yes	10	No	No	Yes	No	Yes	Yes	Yes	No	No	S� [Yes]	No	No	No	No	Checked	Unchecked	Unchecked
297	22	Femenino (Female)	5	Negativo	8	No	6	No	No	No	No	Yes	No	No	No	No	S� [Yes]	No	S� [Yes]	No	No	Unchecked	Unchecked	Unchecked
26	51	Femenino (Female)	12	Negativo	2	No	5	No	No	No	No	No	No	No	No	No	No	No	No	No	No	Checked	Unchecked	Unchecked
153	37	Masculino (Male)	9	Negativo	13	No	8	Yes	No	Yes	No	Yes	Yes	Yes	No	No	S� [Yes]	S� [Yes]	No	No	No	Checked	Checked	Unchecked
241	28	Femenino (Female)	6	Negativo	1	No	3	No	No	No	No	No	No	No	No	No	S� [Yes]	No	No	No	No	Checked	Unchecked	Unchecked
29	51	Masculino (Male)	12	Negativo	3	No	4	No	No	No	No	No	No	No	No	No	S� [Yes]	No	No	No	No	Checked	Checked	Unchecked
176	35	Femenino (Female)	8	Negativo	2	No	4	No	No	Yes	No	Yes	No	No	No	No	S� [Yes]	No	No	No	No	Unchecked	Unchecked	Unchecked
186	35	Masculino (Male)	8	Negativo	3	No	5	No	No	Yes	No	Yes	Yes	No	No	No	S� [Yes]	No	S� [Yes]	No	No	Unchecked	Unchecked	Unchecked
123	39	Masculino (Male)	9	Negativo	4	Yes	7	No	No	No	No	No	Yes	No	No	No	No	No	No	No	No	Checked	Unchecked	Unchecked
225	30	Masculino (Male)	7	Negativo	5	No	5	No	No	No	No	No	No	No	No	No	S� [Yes]	No	No	No	No	Checked	Checked	Unchecked
254	26	Femenino (Female)	6	Negativo	11	No	5	No	No	Yes	No	Yes	Yes	No	No	S� [Yes]	No	No	No	No	No	Checked	Checked	Unchecked
257	24	Femenino (Female)	6	Negativo	7	Yes	8	No	No	No	No	No	No	No	No	No	S� [Yes]	No	S� [Yes]	No	No	Unchecked	Unchecked	Unchecked
388	9	Femenino (Female)	2	Negativo	15	No	5	No	No	No	No	Yes	No	No	No	S� [Yes]	No	No	No	No	No	Checked	Unchecked	Unchecked
64	47	Femenino (Female)	10	Negativo	5	No	4	Yes	No	No	No	No	No	No	No	No	S� [Yes]	No	S� [Yes]	No	No	Unchecked	Unchecked	Unchecked
82	44	Masculino (Male)	10	Negativo	6	Yes	6	Yes	No	No	No	Yes	Yes	No	No	S� [Yes]	No	No	S� [Yes]	No	S� [Yes]	Checked	Unchecked	Unchecked
201	34	Femenino (Female)	8	Negativo	5	No	8	No	No	No	No	Yes	Yes	No	No	No	S� [Yes]	No	S� [Yes]	No	No	Checked	Checked	Checked
280	24	Masculino (Male)	5	Negativo	2	No	6	Yes	No	No	No	No	No	No	No	S� [Yes]	S� [Yes]	S� [Yes]	S� [Yes]	No	No	Checked	Unchecked	Unchecked
151	38	Masculino (Male)	9	Negativo	3	No	4	No	No	No	No	No	No	No	No	No	S� [Yes]	No	No	No	No	Checked	Unchecked	Unchecked
159	38	Femenino (Female)	9	Negativo	14	No	10	Yes	No	Yes	No	No	Yes	Yes	No	No	S� [Yes]	S� [Yes]	No	No	No	Checked	Unchecked	Unchecked
51	48	Masculino (Male)	11	Negativo	7	No	5	Yes	No	Yes	No	Yes	No	No	No	No	S� [Yes]	No	No	No	No	Unchecked	Unchecked	Unchecked
99	42	Masculino (Male)	10	Negativo	8	No	5	No	No	Yes	No	Yes	No	No	No	S� [Yes]	S� [Yes]	S� [Yes]	S� [Yes]	No	No	Checked	Unchecked	Unchecked
172	36	Femenino (Female)	8	Negativo	6	No	5	Yes	No	No	No	Yes	Yes	No	No	S� [Yes]	S� [Yes]	No	No	No	No	Unchecked	Unchecked	Unchecked
195	32	Femenino (Female)	8	Negativo	4	Yes	7	Yes	No	Yes	No	Yes	No	Yes	No	S� [Yes]	S� [Yes]	No	No	No	No	Unchecked	Unchecked	Unchecked
294	24	Masculino (Male)	5	Negativo	6	No	5	Yes	Yes	Yes	No	Yes	No	No	No	S� [Yes]	No	No	No	No	No	Unchecked	Unchecked	Unchecked
175	37	Femenino (Female)	8	Negativo	6	No	4	No	No	No	No	No	No	No	No	No	S� [Yes]	No	No	No	No	Unchecked	Unchecked	Unchecked
166	39	Femenino (Female)	9	Negativo	7	No	6	No	No	Yes	No	No	No	No	No	No	S� [Yes]	S� [Yes]	No	No	No	Unchecked	Checked	Unchecked
184	36	Masculino (Male)	8	Negativo	3	No	4	No	No	Yes	No	Yes	No	No	No	No	S� [Yes]	No	No	No	No	Unchecked	Unchecked	Unchecked
303	23	Masculino (Male)	5	Negativo	7	No	8	No	Yes	No	No	No	Yes	No	No	S� [Yes]	S� [Yes]	No	No	No	No	Checked	Checked	Unchecked
417	8	Masculino (Male)	2	Negativo	8	No	4	No	No	No	No	No	No	No	No	S� [Yes]	No	No	No	No	No	Checked	Unchecked	Unchecked
72	48	Masculino (Male)	11	Negativo	2	No	5	No	No	No	No	No	No	No	No	No	S� [Yes]	No	No	No	No	Unchecked	Unchecked	Unchecked
141	39	Masculino (Male)	9	Negativo	21	No	4	No	No	No	No	No	No	No	No	No	S� [Yes]	No	No	No	No	Unchecked	Unchecked	Unchecked
238	31	Femenino (Female)	7	Negativo	6	No	5	No	No	No	No	Yes	No	No	No	No	S� [Yes]	No	S� [Yes]	No	No	Checked	Unchecked	Unchecked
255	28	Masculino (Male)	6	Negativo	7	No	7	Yes	No	No	No	Yes	Yes	Yes	No	No	S� [Yes]	S� [Yes]	No	No	No	Checked	Unchecked	Unchecked
167	40	Masculino (Male)	9	Negativo	8	No	7	No	No	Yes	No	No	Yes	No	No	No	S� [Yes]	S� [Yes]	No	No	No	Unchecked	Unchecked	Unchecked
237	31	Masculino (Male)	7	Negativo	2	No	4	No	No	No	No	No	No	No	No	No	S� [Yes]	No	S� [Yes]	No	No	Checked	Checked	Unchecked
126	39	Femenino (Female)	10	Negativo	58	Yes	7	Yes	No	Yes	No	Yes	No	No	No	No	S� [Yes]	No	S� [Yes]	No	No	Checked	Checked	Checked
427	2	Masculino (Male)	1	Negativo	8	Yes	15	Yes	No	Yes	Yes	Yes	Yes	Yes	Yes	No	No	No	No	No	No
228	32	Femenino (Female)	8	Negativo	4	No	4	Yes	Yes	Yes	No	Yes	Yes	Yes	No	S� [Yes]	No	No	No	No	No	Checked	Unchecked	Unchecked
416	9	Femenino (Female)	2	Negativo	5	No	10	No	No	No	No	Yes	Yes	No	No	S� [Yes]	No	No	No	No	No	Checked	Checked	Unchecked
276	28	Masculino (Male)	6	Negativo	2	No	5	Yes	No	Yes	No	Yes	Yes	No	No	No	S� [Yes]	No	No	No	No	Checked	Unchecked	Unchecked
18	57	Femenino (Female)	13	Negativo	5	Yes	5	No	No	No	No	No	Yes	No	No	No	No	S� [Yes]	S� [Yes]	No	No	Unchecked	Unchecked	Unchecked
379	16	Masculino (Male)	3	Negativo	7	No	4	No	No	Yes	No	Yes	Yes	No	No	No	No	S� [Yes]	S� [Yes]	No	No	Checked	Checked	Checked
412	10	Femenino (Female)	2	Negativo	2	No	4	No	No	No	No	No	No	No	No	No	S� [Yes]	No	No	No	No	Unchecked	Unchecked	Unchecked
386	13	Masculino (Male)	3	Negativo	3	No	5	Yes	No	No	No	No	No	No	Yes	No	No	No	No	No	No	Checked	Checked	Unchecked
441	1	Femenino (Female)	0	Negativo	4	No	10	No	No	No	No	No	No	No	No	No	No	No	No	No	No
23	56	Masculino (Male)	13	Negativo	2	No	8	Yes	No	Yes	No	No	Yes	Yes	No	No	S� [Yes]	S� [Yes]	No	No	No	Unchecked	Checked	Unchecked
34	53	Masculino (Male)	12	Negativo	10	Yes	6	No	No	No	No	Yes	No	No	No	No	S� [Yes]	No	No	No	No	Unchecked	Checked	Checked
177	40	Masculino (Male)	9	Negativo	5	No	5	No	No	No	No	No	No	No	No	No	S� [Yes]	No	No	No	No	Unchecked	Unchecked	Unchecked
208	37	Femenino (Female)	8	Negativo	5	Yes	7	Yes	No	Yes	Yes	Yes	Yes	Yes	Yes	S� [Yes]	S� [Yes]	S� [Yes]	S� [Yes]	No	No	Checked	Checked	Checked
89	48	Masculino (Male)	11	Negativo	7	No	9	No	No	Yes	No	Yes	Yes	Yes	Yes	No	S� [Yes]	S� [Yes]	S� [Yes]	No	No	Checked	Checked	Unchecked
420	9	Masculino (Male)	2	Negativo	5	No	6	Yes	No	No	No	Yes	No	No	No	No	S� [Yes]	No	No	No	No	Checked	Unchecked	Unchecked
247	31	Masculino (Male)	7	Negativo	10	No	5	Yes	Yes	Yes	No	Yes	Yes	Yes	Yes	No	S� [Yes]	No	S� [Yes]	No	No	Checked	Unchecked	Checked
5	60	Masculino (Male)	13	Negativo	3	No	6	Yes	Yes	Yes	No	Yes	Yes	Yes	No	S� [Yes]	S� [Yes]	No	No	No	No	Unchecked	Unchecked	Unchecked
77	48	Femenino (Female)	11	Negativo	3	No	4	No	No	No	No	No	No	No	No	S� [Yes]	S� [Yes]	S� [Yes]	S� [Yes]	No	No	Checked	Checked	Checked
168	41	Masculino (Male)	9	Negativo	4	No	5	No	No	No	No	No	No	No	No	No	S� [Yes]	No	No	No	No	Checked	Unchecked	Unchecked
303	26	Masculino (Male)	6	Negativo	3	No	6	No	No	No	No	No	No	No	No	S� [Yes]	No	S� [Yes]	S� [Yes]	No	No	Unchecked	Unchecked	Unchecked
337	22	Masculino (Male)	5	Negativo	4	No	6	Yes	No	Yes	No	Yes	Yes	No	No	No	S� [Yes]	S� [Yes]	S� [Yes]	No	No	Checked	Checked	Checked
48	52	Masculino (Male)	12	Negativo	8	No	5	No	No	No	No	No	No	No	No	S� [Yes]	S� [Yes]	No	No	No	No	Checked	Unchecked	Unchecked
55	52	Masculino (Male)	12	Negativo	4	No	5	No	No	No	No	No	No	No	No	No	S� [Yes]	No	No	No	No	Checked	Unchecked	Unchecked
102	48	Femenino (Female)	11	Negativo	5	No	4	No	No	No	No	No	No	No	No	No	No	No	No	No	No	Checked	Unchecked	Unchecked
192	40	Femenino (Female)	9	Negativo	9	No	5	No	No	No	No	Yes	No	No	No	S� [Yes]	No sabe/Se niega a responder [Don't know/Refused to respond]	S� [Yes]	No	No	No	Unchecked	Unchecked	Unchecked
279	30	Femenino (Female)	7	Negativo	2	No	4	No	No	No	No	No	No	No	No	No	S� [Yes]	S� [Yes]	No	No	No	Unchecked	Checked	Checked
166	44	Femenino (Female)	10	Negativo	3	No	4	No	No	No	No	No	No	No	No	No	S� [Yes]	S� [Yes]	S� [Yes]	No	No	Checked	Checked	Unchecked
276	30	Masculino (Male)	7	Negativo	10	No	3	Yes	No	Yes	No	No	No	Yes	Yes	No	S� [Yes]	No	No	No	No	Checked	Unchecked	Unchecked
402	14	Masculino (Male)	3	Negativo	14	No	6	No	No	Yes	No	Yes	Yes	No	No	No	S� [Yes]	No	No	No	No	Unchecked	Unchecked	Unchecked
85	48	Femenino (Female)	11	Negativo	16	No	6	Yes	No	No	No	Yes	No	No	No	S� [Yes]	S� [Yes]	S� [Yes]	S� [Yes]	No	No	Unchecked	Unchecked	Unchecked
362	20	Masculino (Male)	4	Negativo	8	Yes	8	Yes	No	No	Yes	Yes	No	Yes	Yes	S� [Yes]	S� [Yes]	No	S� [Yes]	No	No	Unchecked	Unchecked	Unchecked
389	16	Masculino (Male)	4	Negativo	16	No	6	No	No	No	No	No	No	No	No	S� [Yes]	No	No	No	S� [Yes]	No	Checked	Unchecked	Unchecked
171	43	Femenino (Female)	10	Negativo	9	No	4	Yes	No	Yes	No	Yes	Yes	No	No	S� [Yes]	S� [Yes]	S� [Yes]	No	No	No	Checked	Unchecked	Unchecked
222	38	Femenino (Female)	9	Negativo	1	No	7	Yes	No	No	No	Yes	No	No	No	No	No	No	No	No	No	Unchecked	Unchecked	Unchecked
68	53	Femenino (Female)	12	Negativo		Yes		Yes	No	No	No	No	No	No	No	No	S� [Yes]	S� [Yes]	S� [Yes]	No	No	Unchecked	Unchecked	Unchecked
388	17	Femenino (Female)	4	Negativo	4	No	7	Yes	Yes	Yes	No	Yes	Yes	No	No	S� [Yes]	S� [Yes]	S� [Yes]	S� [Yes]	No	No	Unchecked	Checked	Unchecked
210	40	Masculino (Male)	9	Negativo	12	No	4	No	No	No	Yes	Yes	Yes	No	Yes	No	No	No	No	No	No	Checked	Checked	Unchecked
289	33	Masculino (Male)	7	Negativo	1	No	4	No	No	No	No	No	No	No	No	No	S� [Yes]	No	No	No	No	Unchecked	Checked	Unchecked
355	23	Femenino (Female)	5	Negativo	4	No	4	No	No	No	No	Yes	No	No	No	No	No	No	No	No	No	Checked	Checked	Unchecked
123	49	Masculino (Male)	11	Negativo	7	Yes	7	Yes	No	No	No	Yes	Yes	Yes	No	No	S� [Yes]	No	No	No	No	Checked	Unchecked	Unchecked
202	42	Masculino (Male)	9	Negativo		Yes		No	No	No	No	No	No	No	No	S� [Yes]	S� [Yes]	S� [Yes]	S� [Yes]	No	No	Checked	Checked	Checked
293	32	Femenino (Female)	7	Negativo	9	No	4	No	No	No	No	No	No	No	No	No	No	No	No	No	No	Checked	Checked	Unchecked
373	22	Femenino (Female)	4	Negativo	3	No	6	No	No	No	No	No	No	No	No	No	S� [Yes]	No	No	No	S� [Yes]	Checked	Checked	Unchecked
349	24	Masculino (Male)	5	Negativo	4	No	6	Yes	Yes	Yes	No	Yes	Yes	No	No	No	No	No	S� [Yes]	No	No	Checked	Checked	Unchecked
180	44	Masculino (Male)	10	Negativo	3	No	5	No	No	No	No	No	No	No	No	S� [Yes]	S� [Yes]	S� [Yes]	S� [Yes]	No	No	Checked	Unchecked	Unchecked
154	48	Masculino (Male)	11	Negativo	2	No	10	No	No	No	No	Yes	Yes	No	No	No	S� [Yes]	No	No	No	No	Checked	Unchecked	Unchecked
260	36	Masculino (Male)	8	Negativo	6	No	8	Yes	No	No	No	Yes	Yes	No	No	No	S� [Yes]	No	No	No	No	Checked	Unchecked	Unchecked
382	21	Femenino (Female)	5	Negativo	6	No	5	Yes	No	No	No	Yes	Yes	No	No	No	No	No	No	No	No	Unchecked	Unchecked	Unchecked
75	56	Masculino (Male)	13	Negativo	11	No	4	Yes	No	Yes	No	Yes	No	No	No	No	No	No	No	No	No	Unchecked	Unchecked	Unchecked
404	18	Masculino (Male)	4	Negativo	4	No	6	No	No	No	No	Yes	No	No	No	No	S� [Yes]	No	No	No	No	Unchecked	Unchecked	Unchecked
34	61	Masculino (Male)	14	Negativo		Yes	0	Yes	No	No	No	No	Yes	No	No	No	S� [Yes]	S� [Yes]	S� [Yes]	No	No	Unchecked	Checked	Checked
47	58	Femenino (Female)	13	Positivo	23	Yes	4	Yes	No	No	No	Yes	Yes	No	No	S� [Yes]	No	No	S� [Yes]	No	No	Unchecked	Unchecked	Unchecked
369	24	Femenino (Female)	5	Negativo	9	No	6	Yes	No	No	No	No	Yes	No	No	S� [Yes]	S� [Yes]	S� [Yes]	S� [Yes]	No	No	Checked	Checked	Checked
324	30	Masculino (Male)	7	Negativo	9	No	6	No	No	No	No	Yes	No	No	No	No	S� [Yes]	No	No	No	No	Unchecked	Unchecked	Unchecked
347	27	Femenino (Female)	6	Negativo		Yes		Yes	No	No	No	Yes	Yes	No	No	No	S� [Yes]	No	No	No	No	Checked	Unchecked	Unchecked
356	26	Masculino (Male)	6	Negativo	8	No	8	Yes	No	Yes	No	Yes	Yes	No	No	S� [Yes]	S� [Yes]	S� [Yes]	S� [Yes]	No	No	Checked	Unchecked	Unchecked
124	52	Masculino (Male)	12	Negativo	7	No	4	No	No	No	No	No	No	No	No	No	S� [Yes]	S� [Yes]	S� [Yes]	No	No	Unchecked	Unchecked	Unchecked
280	35	Masculino (Male)	8	Negativo	3	No	4	No	No	No	No	No	No	No	No	No	No	No	No	No	No	Unchecked	Unchecked	Unchecked
306	33	Masculino (Male)	7	Negativo	1	No	4	No	No	No	No	No	No	No	No	No	S� [Yes]	No	No	No	No	Unchecked	Unchecked	Unchecked
361	26	Masculino (Male)	6	Negativo	3	No	1	No	No	No	No	No	No	No	No	No	No	No	No	No	No	Checked	Unchecked	Unchecked
424	12	Femenino (Female)	3	Negativo	3	No	20	Yes	Yes	No	No	Yes	No	No	No	S� [Yes]	S� [Yes]	No	No	No	No	Checked	Unchecked	Unchecked
55	59	Masculino (Male)	13	Negativo	13	No	5	Yes	No	No	No	Yes	Yes	No	No	No	S� [Yes]	No	No	No	No	Checked	Unchecked	Checked
85	56	Femenino (Female)	13	Negativo	11	No	8	No	No	No	No	Yes	No	No	No	No	S� [Yes]	S� [Yes]	S� [Yes]	No	No	Unchecked	Unchecked	Unchecked
28	64	Masculino (Male)	15	Negativo	6	No	10	Yes	No	No	No	No	Yes	Yes	No	No	S� [Yes]	No	S� [Yes]	No	No	Unchecked	Unchecked	Unchecked
435	11	Masculino (Male)	3	Negativo	6	No	8	No	No	No	No	No	No	No	No	S� [Yes]	No	S� [Yes]	No	No	No	Checked	Unchecked	Unchecked
167	51	Masculino (Male)	11	Negativo	2	No	9	Yes	No	Yes	No	Yes	Yes	Yes	No	S� [Yes]	S� [Yes]	S� [Yes]	No	No	No	Checked	Unchecked	Unchecked
226	44	Femenino (Female)	10	Negativo	9	Yes	15	Yes	No	Yes	No	Yes	Yes	Yes	Yes	No	S� [Yes]	No	No	No	No	Checked	Unchecked	Unchecked
276	36	Masculino (Male)	9	Negativo	1	No	4	No	No	No	No	No	No	No	No	No	S� [Yes]	S� [Yes]	No	No	No	Checked	Checked	Unchecked
417	20	Masculino (Male)	5	Negativo	5	No	3	No	No	No	No	No	No	No	No	S� [Yes]	No	No	No	No	No	Checked	Unchecked	Unchecked
4	68	Femenino (Female)	16	Negativo	1	No	5	Yes	No	Yes	No	Yes	No	No	No	No	S� [Yes]	No	No	No	No	Unchecked	Unchecked	Unchecked
5	69	Masculino (Male)	15	Negativo	7	Yes	8	No	Yes	Yes	No	Yes	No	No	No	No	No	No	S� [Yes]	No	No	Unchecked	Unchecked	Unchecked
352	28	Masculino (Male)	6	Negativo	5	Yes	4	No	No	Yes	No	No	No	No	No	No	S� [Yes]	S� [Yes]	S� [Yes]	No	No	Checked	Checked	Unchecked
132	53	Femenino (Female)	12	Negativo		Yes		No	No	No	No	No	No	No	No	No	S� [Yes]	No	S� [Yes]	No	No	Checked	Unchecked	Unchecked
356	28	Masculino (Male)	6	Negativo	3	No	5	No	No	No	No	No	No	No	No	No	S� [Yes]	S� [Yes]	No	No	No	Checked	Checked	Unchecked
430	14	Femenino (Female)	3	Negativo	7	No	9	No	No	No	No	No	No	No	No	S� [Yes]	No	No	No	No	No	Checked	Unchecked	Unchecked
51	60	Masculino (Male)	14	Negativo	3	No	4	No	No	No	No	No	No	No	No	No	No	No	No	No	No	Unchecked	Unchecked	Unchecked
126	54	Femenino (Female)	12	Negativo	5	No	6	No	No	No	No	No	No	No	No	No	S� [Yes]	No	S� [Yes]	No	No	Checked	Checked	Checked
316	34	Femenino (Female)	8	Negativo	13	No	4	No	No	No	No	No	No	No	No	No	No	No	No	No	No	Unchecked	Unchecked	Unchecked
427	13	Masculino (Male)	3	Negativo	12	No	9	No	No	No	No	No	No	No	No	S� [Yes]	No	No	No	No	No	Checked	Unchecked	Unchecked
153	52	Masculino (Male)	12	Negativo	5	No	7	Yes	No	Yes	No	No	Yes	Yes	No	S� [Yes]	S� [Yes]	S� [Yes]	No	No	No	Unchecked	Checked	Unchecked
17	68	Femenino (Female)	16	Negativo	7	No	3	No	No	Yes	No	No	No	No	No	S� [Yes]	S� [Yes]	S� [Yes]	S� [Yes]	No	No	Unchecked	Unchecked	Unchecked
303	36	Masculino (Male)	8	Negativo	5	No	12	No	No	No	No	No	No	No	No	S� [Yes]	S� [Yes]	S� [Yes]	S� [Yes]	No	No	Checked	Unchecked	Unchecked
325	33	Masculino (Male)	8	Negativo	16	No	5	No	No	No	No	No	Yes	No	No	No	No	No	S� [Yes]	No	No	Unchecked	Unchecked	Unchecked
368	27	Femenino (Female)	6	Negativo	5	No	7	No	No	No	No	No	No	No	No	S� [Yes]	S� [Yes]	No	S� [Yes]	No	No	Checked	Unchecked	Unchecked
109	56	Masculino (Male)	13	Negativo	2	No	3	No	No	Yes	No	No	Yes	No	No	S� [Yes]	No	No	S� [Yes]	No	No	Unchecked	Unchecked	Unchecked
383	26	Masculino (Male)	6	Negativo	11	No	7	Yes	No	Yes	No	Yes	No	No	No	No	S� [Yes]	No	S� [Yes]	No	No	Checked	Checked	Checked
422	16	Masculino (Male)	4	Negativo	4	No	4	Yes	No	No	No	No	No	No	No	No	S� [Yes]	No	No	No	No	Checked	Checked	Unchecked
34	65	Masculino (Male)	15	Negativo	6	No	6	Yes	No	Yes	No	Yes	Yes	No	No	S� [Yes]	S� [Yes]	S� [Yes]	S� [Yes]	No	No	Checked	Checked	Checked
61	62	Femenino (Female)	14	Negativo	6	No	6	No	No	No	No	No	No	No	No	No	S� [Yes]	No	No	No	No	Checked	Unchecked	Unchecked
310	37	Femenino (Female)	8	Negativo	1	No	6	No	No	No	No	Yes	No	No	No	No	No	No	S� [Yes]	No	No	Checked	Unchecked	Unchecked
401	23	Masculino (Male)	5	Negativo	2	No	4	No	No	No	No	Yes	Yes	No	No	S� [Yes]	No	No	No	No	No	Unchecked	Unchecked	Unchecked
406	23	Femenino (Female)	5	Negativo	5	No	6	No	No	No	No	Yes	No	No	No	S� [Yes]	No	No	No	No	No	Checked	Unchecked	Unchecked
50	63	Femenino (Female)	14	Negativo	3	Yes	4	Yes	No	No	No	Yes	Yes	No	No	No	S� [Yes]	No	No	No	No	Unchecked	Unchecked	Unchecked
309	37	Masculino (Male)	9	Negativo	6	No	5	No	No	No	No	No	No	No	No	No	S� [Yes]	No	No	No	No	Unchecked	Unchecked	Unchecked
18	68	Femenino (Female)	16	Negativo	18	No	4	No	No	Yes	No	Yes	No	Yes	No	No	S� [Yes]	No	S� [Yes]	No	No	Checked	Checked	Unchecked
23	68	Masculino (Male)	15	Negativo	3	Yes	4	No	No	Yes	No	Yes	No	No	No	S� [Yes]	S� [Yes]	No	No	No	No	Unchecked	Checked	Unchecked
132	55	Femenino (Female)	13	Negativo	8	Yes	7	Yes	No	Yes	No	No	Yes	No	No	No	S� [Yes]	No	S� [Yes]	No	No	Checked	Unchecked	Unchecked
342	32	Masculino (Male)	7	Negativo	7	No	6	No	No	Yes	No	Yes	Yes	No	No	No	S� [Yes]	No	S� [Yes]	No	No	Checked	Unchecked	Checked
107	57	Masculino (Male)	13	Negativo	4	No	7	No	No	Yes	No	Yes	No	No	No	No	S� [Yes]	No	No	No	No	Checked	Unchecked	Checked
153	54	Masculino (Male)	12	Negativo	9	No	6	Yes	No	Yes	No	No	Yes	No	No	No	S� [Yes]	No	S� [Yes]	No	No	Unchecked	Checked	Unchecked
119	57	Femenino (Female)	13	Negativo	7	No	5	Yes	No	No	No	Yes	Yes	No	No	S� [Yes]	S� [Yes]	No	S� [Yes]	No	No	Checked	Unchecked	Unchecked
272	42	Femenino (Female)	10	Positivo	2	No	5	Yes	No	No	No	Yes	No	No	No	S� [Yes]	S� [Yes]	No	S� [Yes]	No	No	Unchecked	Unchecked	Unchecked
276	41	Masculino (Male)	9	Negativo	8	Yes	6	Yes	No	No	No	Yes	Yes	No	No	No	S� [Yes]	No	No	No	No	Checked	Unchecked	Unchecked
33	66	Masculino (Male)	15	Negativo	2	No	5	No	No	No	No	Yes	No	No	No	No	No	No	No	No	No	Checked	Unchecked	Unchecked
145	55	Masculino (Male)	12	Negativo		Yes		Yes	No	No	Yes	Yes	Yes	No	Yes	No	S� [Yes]	S� [Yes]	S� [Yes]	No	No	Checked	Checked	Checked
280	41	Masculino (Male)	9	Negativo	8	No	6	No	No	Yes	No	Yes	No	No	No	No	S� [Yes]	S� [Yes]	S� [Yes]	No	No	Unchecked	Unchecked	Unchecked
350	32	Masculino (Male)	7	Negativo	11	No	7	Yes	No	No	No	Yes	No	No	No	No	S� [Yes]	S� [Yes]	S� [Yes]	No	No	Checked	Checked	Unchecked
435	14	Masculino (Male)	3	Negativo	2	No	8	No	No	No	No	No	No	No	No	S� [Yes]	No	No	S� [Yes]	No	No	Checked	Unchecked	Unchecked
24	70	Femenino (Female)	16	Negativo	3	Yes	5	No	No	Yes	No	No	Yes	No	No	No	S� [Yes]	No	S� [Yes]	No	No	Checked	Checked	Checked
399	25	Masculino (Male)	5	Negativo	7	No	5	Yes	No	No	No	Yes	No	No	No	No	S� [Yes]	No	S� [Yes]	No	No	Unchecked	Unchecked	Unchecked
47	64	Femenino (Female)	15	Negativo	5	No	12	Yes	No	No	No	Yes	No	No	No	S� [Yes]	S� [Yes]	No	S� [Yes]	No	No	Unchecked	Unchecked	Unchecked
140	55	Masculino (Male)	13	Negativo	14	No	6	Yes	No	No	No	Yes	Yes	No	No	S� [Yes]	No	No	S� [Yes]	No	No	Unchecked	Unchecked	Unchecked
176	52	Femenino (Female)	12	Negativo	13	Yes	4	Yes	Yes	Yes	No	Yes	Yes	No	No	No	S� [Yes]	No	No	No	No	Unchecked	Unchecked	Unchecked
357	31	Femenino (Female)	7	Negativo	2	Yes	8	No	No	Yes	No	No	No	No	No	No	S� [Yes]	S� [Yes]	S� [Yes]	No	No	Checked	Unchecked	Unchecked
33	67	Masculino (Male)	15	Negativo	3	No	6	No	No	No	No	Yes	Yes	No	No	No	S� [Yes]	No	No	No	No	Checked	Unchecked	Unchecked
125	58	Masculino (Male)	13	Negativo	6	Yes	8	No	No	Yes	No	No	No	No	No	S� [Yes]	S� [Yes]	S� [Yes]	No	No	No	Checked	Unchecked	Unchecked
142	56	Femenino (Female)	13	Positivo	15	No	5	Yes	No	No	No	Yes	Yes	No	No	No	S� [Yes]	No	No	No	No	Unchecked	Unchecked	Unchecked
175	53	Femenino (Female)	12	Negativo	2	No	4	Yes	No	No	No	Yes	Yes	No	No	No	S� [Yes]	No	No	No	No	Unchecked	Unchecked	Unchecked
190	52	Femenino (Female)	12	Negativo	8	No	6	No	No	No	No	Yes	No	No	No	No	S� [Yes]	No	No	No	No	Checked	Checked	Unchecked
297	40	Femenino (Female)	9	Negativo	6	Yes	4	Yes	No	No	No	Yes	Yes	Yes	No	S� [Yes]	No	S� [Yes]	No	No	No	Unchecked	Unchecked	Unchecked
328	36	Femenino (Female)	8	Negativo	8	No	5	No	No	Yes	No	Yes	Yes	Yes	No	No	S� [Yes]	No	No	No	No	Checked	Unchecked	Unchecked
400	25	Masculino (Male)	6	Negativo	9	No	4	Yes	No	Yes	No	No	Yes	No	No	S� [Yes]	No	S� [Yes]	No	No	No	Unchecked	Unchecked	Unchecked
189	52	Femenino (Female)	12	Negativo	5	No	6	No	No	No	No	No	No	No	No	No	S� [Yes]	S� [Yes]	S� [Yes]	No	No	Checked	Checked	Checked
407	25	Femenino (Female)	5	Negativo	20	No	4	No	No	No	No	Yes	Yes	No	No	No	S� [Yes]	No	No	No	No	Checked	Checked	Unchecked
55	63	Masculino (Male)	15	Negativo	1	No	4	No	No	No	No	No	No	No	No	No	S� [Yes]	No	No	No	No	Checked	Unchecked	Unchecked
25	71	Femenino (Female)	16	Negativo	5	No	4	Yes	No	No	No	No	No	No	No	S� [Yes]	S� [Yes]	S� [Yes]	No	No	No	Unchecked	Unchecked	Unchecked
148	57	Masculino (Male)	13	Negativo	2	Yes	5	Yes	No	Yes	Yes	Yes	Yes	Yes	Yes	S� [Yes]	S� [Yes]	S� [Yes]	No	No	No	Checked	Checked	Unchecked
47	66	Femenino (Female)	15	Negativo	5	No	5	Yes	No	No	No	No	No	No	No	S� [Yes]	S� [Yes]	S� [Yes]	S� [Yes]	No	No	Unchecked	Unchecked	Unchecked
103	60	Masculino (Male)	14	Negativo	17	No	5	No	No	No	No	Yes	No	No	No	No	S� [Yes]	No	No	No	No	Checked	Checked	Unchecked
166	56	Femenino (Female)	13	Negativo	12	No	4	Yes	No	No	No	No	No	No	No	No	S� [Yes]	S� [Yes]	No	No	No	Unchecked	Checked	Unchecked
255	44	Masculino (Male)	10	Negativo	12	No	5	Yes	No	No	No	Yes	Yes	No	No	No	S� [Yes]	No	No	No	No	Checked	Unchecked	Unchecked
357	33	Femenino (Female)	8	Negativo	24	No	8	Yes	No	Yes	No	Yes	Yes	No	No	No	S� [Yes]	No	No	No	No	Checked	Unchecked	Unchecked
88	60	Masculino (Male)	14	Negativo	8	No	4	No	No	No	No	Yes	No	Yes	No	No	S� [Yes]	No	No	No	No	Checked	Unchecked	Unchecked
355	33	Femenino (Female)	7	Negativo	1	No	4	Yes	No	No	No	No	No	No	No	No	No	No	No	No	No	Checked	Unchecked	Unchecked
97	61	Masculino (Male)	14	Negativo	10	Yes	8	Yes	No	No	No	No	No	No	No	No	S� [Yes]	No	S� [Yes]	No	No	Checked	Unchecked	Unchecked
109	60	Masculino (Male)	14	Negativo		Yes		No	No	No	No	Yes	Yes	Yes	No	S� [Yes]	No	No	S� [Yes]	S� [Yes]	No	Unchecked	Unchecked	Unchecked
197	52	Femenino (Female)	12	Negativo	4	No	5	No	No	No	No	Yes	No	No	No	No	S� [Yes]	No	S� [Yes]	No	No	Checked	Unchecked	Unchecked
24	72	Femenino (Female)	16	Negativo	3	Yes	5	No	No	Yes	No	No	Yes	No	No	No sabe/Se niega a responder [Don't know/Refused to respond]	S� [Yes]	No	S� [Yes]	No	No	Checked	Checked	Checked
124	59	Masculino (Male)	13	Negativo	4	Yes	6	No	No	No	No	No	Yes	No	No	S� [Yes]	S� [Yes]	No	No	No	No	Unchecked	Unchecked	Checked
286	41	Femenino (Female)	10	Negativo	4	No	6	No	No	No	No	No	No	No	No	S� [Yes]	S� [Yes]	No	S� [Yes]	No	No	Checked	Checked	Unchecked
390	28	Femenino (Female)	6	Negativo	5	Yes	7	No	No	Yes	No	Yes	Yes	No	No	No	S� [Yes]	No	S� [Yes]	No	No	Unchecked	Unchecked	Unchecked
59	65	Masculino (Male)	15	Negativo	6	No	6	Yes	No	No	No	Yes	No	No	No	No	S� [Yes]	S� [Yes]	No	No	No	Checked	Unchecked	Unchecked
191	53	Masculino (Male)	12	Negativo	2	No	6	No	No	No	No	Yes	No	No	No	S� [Yes]	S� [Yes]	S� [Yes]	No	No	No	Unchecked	Unchecked	Unchecked
126	60	Femenino (Female)	13	Negativo	29	Yes	6	Yes	Yes	Yes	No	Yes	Yes	No	No	No	S� [Yes]	No	S� [Yes]	No	No	Checked	Checked	Checked
152	4	Masculino (Male)	13	Negativo	7	Yes	6	Yes	No	No	No	No	Yes	No	No	S� [Yes]	No	No	No	No	No	Unchecked	Unchecked	Unchecked
203	52	Femenino (Female)	12	Negativo	10	No	4	Yes	Yes	No	No	Yes	Yes	No	No	No	No	S� [Yes]	S� [Yes]	S� [Yes]	No	Unchecked	Unchecked	Unchecked
260	44	Masculino (Male)	10	Negativo	6	No	5	No	No	No	No	No	No	No	No	S� [Yes]	S� [Yes]	No	No	No	No	Checked	Unchecked	Unchecked
122	8	Masculino (Male)	14	Negativo	4	No	4	No	No	Yes	No	Yes	Yes	No	No	No	No	No	No	No	No	Checked	Checked	Unchecked
339	36	Femenino (Female)	8	Negativo	8	No	6	No	No	Yes	No	No	No	No	No	S� [Yes]	No	No	No	No	No	Checked	Unchecked	Unchecked
84	64	Masculino (Male)	14	Positivo	6	No	6	No	No	No	No	No	No	No	No	No	S� [Yes]	No	No	No	No	Unchecked	Unchecked	Unchecked
118	60	Femenino (Female)	14	Negativo	6	No	6	No	No	Yes	No	Yes	Yes	No	No	No	S� [Yes]	S� [Yes]	No	No	No	Checked	Unchecked	Unchecked
334	37	Masculino (Male)	9	Negativo	9	No	7	No	No	No	No	Yes	No	No	No	No	No	No	S� [Yes]	No	No	Unchecked	Checked	Checked
383	30	Masculino (Male)	7	Negativo	6	No	5	No	No	Yes	No	Yes	No	No	No	No	S� [Yes]	No	S� [Yes]	No	No	Checked	Checked	Checked
45	68	Femenino (Female)	16	Negativo	1	No	4	Yes	No	Yes	No	Yes	No	No	No	S� [Yes]	S� [Yes]	No	No	No	No	Unchecked	Unchecked	Unchecked
132	60	Femenino (Female)	14	Negativo	4	Yes	11	No	No	No	No	Yes	No	No	No	No	S� [Yes]	No	S� [Yes]	No	No	Checked	Unchecked	Unchecked
178	56	Masculino (Male)	13	Negativo	9	Yes	8	No	No	Yes	No	Yes	Yes	Yes	No	No	S� [Yes]	No	No	No	No	Checked	Unchecked	Unchecked
306	42	Masculino (Male)	9	Negativo	6	Yes	5	Yes	No	No	No	Yes	Yes	No	No	S� [Yes]	S� [Yes]	S� [Yes]	No	No	No	Unchecked	Unchecked	Unchecked
20	73	Femenino (Female)	17	Negativo	2	No	5	Yes	No	Yes	No	No	No	No	No	No	S� [Yes]	S� [Yes]	S� [Yes]	No	No	Unchecked	Unchecked	Unchecked
382	31	Femenino (Female)	7	Negativo	9	No	5	No	No	No	No	No	Yes	No	No	No	S� [Yes]	No	No	No	No	Unchecked	Unchecked	Unchecked
429	20	Masculino (Male)	5	Negativo	2	No	4	Yes	No	No	No	No	Yes	No	No	S� [Yes]	S� [Yes]	S� [Yes]	S� [Yes]	No	No	Checked	Checked	Checked
96	63	Masculino (Male)	14	Negativo	7	No	8	Yes	No	No	No	No	No	No	No	No	S� [Yes]	No	S� [Yes]	No	No	Checked	Checked	Unchecked
201	54	Femenino (Female)	12	Negativo	3	Yes	6	Yes	No	Yes	No	Yes	Yes	No	No	S� [Yes]	S� [Yes]	S� [Yes]	S� [Yes]	No	No	Checked	Checked	Checked
349	36	Masculino (Male)	8	Negativo	2	Yes	10	Yes	No	Yes	No	Yes	Yes	Yes	Yes	S� [Yes]	S� [Yes]	No	S� [Yes]	No	No	Checked	Checked	Checked
296	44	Femenino (Female)	10	Negativo	23	Yes	4	Yes	No	Yes	No	Yes	Yes	No	No	No	S� [Yes]	S� [Yes]	S� [Yes]	No	No	Checked	Checked	Checked
294	44	Masculino (Male)	10	Negativo	8	No	8	No	No	Yes	No	Yes	No	No	No	S� [Yes]	S� [Yes]	No	No	No	No	Checked	Checked	Unchecked
311	42	Femenino (Female)	10	Negativo	9	No	5	No	No	No	No	Yes	No	No	No	No	S� [Yes]	No	No	No sabe/Se niega a responder [Don't know/Refused to respond]	No	Checked	Checked	Unchecked
18	75	Femenino (Female)	17	Negativo	6	No	4	No	No	Yes	No	Yes	No	No	No	No	No	No	No	No	No	Unchecked	Unchecked	Unchecked
377	33	Femenino (Female)	7	Negativo	1	No	9	No	No	No	No	No	No	No	No	No	S� [Yes]	No	No	No	No	Unchecked	Unchecked	Unchecked
238	50	Femenino (Female)	11	Negativo		Yes		No	No	No	No	Yes	No	No	No	No	S� [Yes]	S� [Yes]	S� [Yes]	No	No	Checked	Unchecked	Unchecked
300	44	Femenino (Female)	10	Negativo	2	No	6	No	No	No	No	No	No	No	No	No	S� [Yes]	No	S� [Yes]	No	No	Checked	Unchecked	Unchecked
387	32	Masculino (Male)	7	Positivo	5	Yes	7	Yes	No	Yes	Yes	Yes	Yes	Yes	No	No	S� [Yes]	S� [Yes]	No	No	No	Checked	Unchecked	Unchecked
405	30	Masculino (Male)	7	Negativo	5	Yes	6	No	No	No	No	No	No	No	No	No	No	No	S� [Yes]	No	No	Checked	Unchecked	Unchecked
189	56	Femenino (Female)	13	Negativo	3	No	4	Yes	No	No	No	Yes	No	No	No	S� [Yes]	S� [Yes]	S� [Yes]	S� [Yes]	No	No	Checked	Checked	Checked
359	36	Masculino (Male)	8	Negativo	4	No	4	No	No	No	No	No	No	No	No	No	No	No	No	No	No	Unchecked	Unchecked	Unchecked
29	74	Masculino (Male)	17	Negativo	5	Yes	5	Yes	No	No	No	No	No	No	No	S� [Yes]	S� [Yes]	S� [Yes]	S� [Yes]	No	No	Checked	Unchecked	Unchecked
131	62	Masculino (Male)	14	Negativo	5	Yes	5	No	No	Yes	No	Yes	Yes	No	No	No	No	S� [Yes]	No	No	No	Unchecked	Unchecked	Unchecked
366	35	Masculino (Male)	8	Negativo	16	No	6	Yes	No	No	No	No	Yes	Yes	No	S� [Yes]	S� [Yes]	No	S� [Yes]	No	No	Checked	Unchecked	Unchecked
201	57	Femenino (Female)	13	Negativo	5	No	3	No	No	No	No	Yes	No	No	No	No	S� [Yes]	S� [Yes]	S� [Yes]	No	No	Checked	Unchecked	Checked
353	38	Femenino (Female)	8	Negativo	17	Yes	5	Yes	No	No	No	No	No	No	No	No	S� [Yes]	No	No	No	No	Checked	Checked	Unchecked
355	38	Femenino (Female)	9	Negativo	3	No	4	Yes	No	No	No	Yes	Yes	No	No	No	No	S� [Yes]	S� [Yes]	No	No	Checked	Checked	Unchecked
350	39	Masculino (Male)	9	Negativo	8	No	5	No	No	No	No	No	No	No	No	No	S� [Yes]	S� [Yes]	S� [Yes]	No	No	Checked	Checked	Checked
22	76	Masculino (Male)	18	Negativo	6	Yes	4	Yes	No	Yes	No	Yes	Yes	No	No	S� [Yes]	S� [Yes]	S� [Yes]	No	No	No	Checked	Checked	Unchecked
23	76	Masculino (Male)	17	Negativo	6	No	5	No	No	Yes	No	Yes	No	Yes	Yes	S� [Yes]	S� [Yes]	No	S� [Yes]	No	No	Unchecked	Checked	Unchecked
253	50	Masculino (Male)	12	Negativo	3	No	3	No	No	No	No	Yes	No	No	No	No	S� [Yes]	No	S� [Yes]	No	No	Unchecked	Unchecked	Unchecked
367	36	Masculino (Male)	8	Negativo	4	Yes	4	Yes	No	No	No	Yes	Yes	No	No	S� [Yes]	S� [Yes]	S� [Yes]	No	No	No	Checked	Unchecked	Unchecked
222	56	Femenino (Female)	13	Negativo	2	No	5	Yes	No	No	No	Yes	Yes	No	No	No	S� [Yes]	No	No	No	No	Unchecked	Unchecked	Unchecked
329	45	Femenino (Female)	10	Negativo	9	No	4	Yes	No	Yes	No	Yes	No	No	No	S� [Yes]	S� [Yes]	S� [Yes]	S� [Yes]	No	No	Checked	Checked	Unchecked
422	27	Masculino (Male)	6	Negativo	4	No	5	Yes	No	Yes	No	Yes	Yes	Yes	Yes	No	S� [Yes]	S� [Yes]	No	No	No	Checked	Unchecked	Unchecked
59	74	Masculino (Male)	17	Negativo	4	No	5	No	No	No	No	Yes	No	No	No	S� [Yes]	S� [Yes]	S� [Yes]	S� [Yes]	No	No	Checked	Unchecked	Unchecked
166	63	Femenino (Female)	14	Positivo	7	Yes	5	No	No	No	No	Yes	No	No	No	No	No	S� [Yes]	No	No	No	Checked	Unchecked	Unchecked
264	52	Masculino (Male)	12	Negativo	2	No	5	No	No	No	No	No	No	No	No	S� [Yes]	S� [Yes]	S� [Yes]	No sabe/Se niega a responder [Don't know/Refused to respond]	No	S� [Yes]	Checked	Checked	Unchecked
179	62	Masculino (Male)	14	Positivo	1	No	4	No	No	No	No	Yes	No	No	No	S� [Yes]	S� [Yes]	S� [Yes]	S� [Yes]	No	No	Checked	Unchecked	Unchecked
244	55	Femenino (Female)	12	Negativo	15	No	6	No	No	Yes	No	No	Yes	No	No	No	No	No	No	No	No	Unchecked	Unchecked	Unchecked
296	50	Femenino (Female)	11	Negativo	1	No	5	No	No	No	No	No	No	No	No	No	S� [Yes]	S� [Yes]	S� [Yes]	No	No	Unchecked	Checked	Checked
75	72	Masculino (Male)	16	Negativo	4	No	5	No	No	No	No	No	No	No	No	No	No	No	No	No	No	Unchecked	Unchecked	Unchecked
96	68	Masculino (Male)	16	Positivo	7	Yes	4	No	No	Yes	No	Yes	Yes	No	No	S� [Yes]	S� [Yes]	No	No	No	S� [Yes]	Checked	Checked	Unchecked
147	64	Femenino (Female)	15	Negativo	2	No	6	No	No	No	No	No	No	No	No	S� [Yes]	S� [Yes]	S� [Yes]	S� [Yes]	No	No	Checked	Unchecked	Unchecked
167	63	Masculino (Male)	15	Negativo	3	No	4	No	Yes	No	No	Yes	Yes	No	No	No	S� [Yes]	S� [Yes]	S� [Yes]	No	No	Unchecked	Unchecked	Unchecked
191	61	Masculino (Male)	14	Negativo	6	Yes	5	No	No	Yes	No	Yes	No	No	No	No	S� [Yes]	No	No	No	No	Unchecked	Unchecked	Unchecked
183	60	Masculino (Male)	14	Negativo	7	Yes	5	Yes	No	No	Yes	Yes	No	No	Yes	No	S� [Yes]	S� [Yes]	No	No	No	Checked	Checked	Unchecked
227	57	Femenino (Female)	13	Negativo	2	No	5	Yes	No	No	No	No	No	No	No	S� [Yes]	No	S� [Yes]	No	No	No	Checked	Unchecked	Unchecked
288	48	Masculino (Male)	12	Negativo	3	No	6	No	No	No	No	No	No	No	No	S� [Yes]	S� [Yes]	S� [Yes]	S� [Yes]	No	No	Unchecked	Unchecked	Unchecked
387	36	Masculino (Male)	8	Negativo	4	Yes	6	Yes	No	Yes	No	Yes	Yes	Yes	No	S� [Yes]	S� [Yes]	S� [Yes]	No	No	S� [Yes]	Unchecked	Checked	Unchecked
55	74	Masculino (Male)	17	Negativo	13	No	5	Yes	No	Yes	No	No	Yes	No	No	No	S� [Yes]	No	No	No	No	Checked	Unchecked	Unchecked
101	69	Masculino (Male)	16	Negativo	4	No	7	Yes	No	Yes	Yes	Yes	Yes	Yes	Yes	S� [Yes]	No	No	No	No	No	Checked	Unchecked	Unchecked
225	57	Masculino (Male)	13	Negativo	5	No	4	No	No	Yes	No	No	Yes	Yes	No	No	S� [Yes]	No	No	No	No	Checked	Unchecked	Unchecked
285	51	Femenino (Female)	12	Negativo	2	No	2	No	No	Yes	No	Yes	No	No	No	No	S� [Yes]	No	No	No	No	Unchecked	Checked	Unchecked
79	72	Masculino (Male)	16	Negativo	4	Yes	5	Yes	No	No	No	Yes	Yes	Yes	No	S� [Yes]	S� [Yes]	No	No	No	No	Checked	Unchecked	Unchecked
260	52	Masculino (Male)	12	Negativo	3	No	7	No	No	No	No	No	No	No	No	S� [Yes]	S� [Yes]	S� [Yes]	S� [Yes]	No	S� [Yes]	Unchecked	Unchecked	Unchecked
318	47	Femenino (Female)	11	Negativo	5	Yes	5	No	No	No	No	Yes	No	No	No	S� [Yes]	S� [Yes]	No	S� [Yes]	No	No	Checked	Unchecked	Unchecked
129	67	Masculino (Male)	15	Positivo	4	No	4	No	No	No	No	Yes	Yes	No	No	No	S� [Yes]	No	No	No	No	Checked	Unchecked	Unchecked
319	47	Femenino (Female)	11	Negativo	11	Yes	4	Yes	Yes	Yes	No	Yes	Yes	Yes	No	S� [Yes]	S� [Yes]	S� [Yes]	No	No	No	Checked	Unchecked	Unchecked
18	82	Femenino (Female)	18	Negativo	3	No	4	No	No	No	No	No	No	No	No	No	S� [Yes]	S� [Yes]	S� [Yes]	No	No	Unchecked	Unchecked	Unchecked
426	28	Femenino (Female)	6	Negativo	7	No	5	Yes	No	No	No	Yes	No	No	No	No	S� [Yes]	No	No	No	No	Unchecked	Unchecked	Unchecked
114	69	Masculino (Male)	16	Positivo	5	No	5	No	No	No	No	No	No	No	No	No	S� [Yes]	No	No	No	No	Unchecked	Unchecked	Unchecked
424	29	Femenino (Female)	7	Negativo	24	No	8	Yes	Yes	No	No	Yes	Yes	No	No	S� [Yes]	S� [Yes]	S� [Yes]	S� [Yes]	No	No	Unchecked	Unchecked	Unchecked
154	66	Masculino (Male)	15	Negativo	16	No	7	Yes	No	Yes	Yes	Yes	Yes	Yes	Yes	No	S� [Yes]	S� [Yes]	S� [Yes]	No	No	Checked	Unchecked	Unchecked
378	40	Masculino (Male)	9	Positivo	10	No	5	No	No	No	No	No	No	No	No	No	S� [Yes]	S� [Yes]	S� [Yes]	No	No	Checked	Checked	Checked
255	55	Masculino (Male)	12	Negativo	6	Yes	5	Yes	No	Yes	Yes	Yes	Yes	Yes	Yes	No	S� [Yes]	S� [Yes]	S� [Yes]	No	No	Checked	Unchecked	Unchecked
421	33	Masculino (Male)	8	Negativo	7	No	6	No	No	No	No	No	No	No	No	No	S� [Yes]	S� [Yes]	No	No	No	Unchecked	Unchecked	Unchecked
391	38	Masculino (Male)	8	Negativo	3	No	4	No	No	No	No	No	No	No	No	S� [Yes]	S� [Yes]	S� [Yes]	S� [Yes]	No	No	Checked	Checked	Unchecked
184	63	Masculino (Male)	14	Negativo	13	No	4	Yes	No	No	No	Yes	Yes	No	No	No	S� [Yes]	S� [Yes]	S� [Yes]	No	No	Unchecked	Unchecked	Unchecked
121	70	Masculino (Male)	16	Negativo	6	Yes	10	Yes	No	No	No	Yes	Yes	Yes	Yes	No	S� [Yes]	S� [Yes]	S� [Yes]	No	No	Unchecked	Unchecked	Unchecked
151	67	Masculino (Male)	15	Negativo	11	No	4	No	No	No	No	No	No	No	No	No	S� [Yes]	S� [Yes]	No	No	No	Checked	Unchecked	Unchecked
295	52	Masculino (Male)	12	Negativo	5	No	4	Yes	No	No	No	No	No	No	No	S� [Yes]	S� [Yes]	S� [Yes]	S� [Yes]	No	No	Checked	Checked	Checked
11	84	Masculino (Male)	19	Negativo	2	No	4	No	No	Yes	No	No	Yes	No	No	No	S� [Yes]	No	S� [Yes]	No	No	Checked	Unchecked	Unchecked
39	78	Masculino (Male)	18	Negativo	2	Yes	5	No	No	No	No	No	No	No	No	No	S� [Yes]	No	No	No	No	Unchecked	Unchecked	Unchecked
160	67	Femenino (Female)	15	Negativo	15	No	4	No	No	No	No	Yes	No	No	No	No	S� [Yes]	S� [Yes]	No	No	No	Checked	Unchecked	Unchecked
171	66	Femenino (Female)	15	Negativo	1	No	3	No	No	No	No	No	No	No	No	S� [Yes]	S� [Yes]	No	S� [Yes]	No	No	Checked	Unchecked	Unchecked
186	64	Masculino (Male)	15	Negativo	8	No	5	No	No	No	No	Yes	No	No	No	No	S� [Yes]	S� [Yes]	No	No	No	Unchecked	Unchecked	Unchecked
197	63	Femenino (Female)	14	Negativo	13	No	7	Yes	Yes	No	No	Yes	Yes	No	No	S� [Yes]	S� [Yes]	No	S� [Yes]	No	No	Checked	Unchecked	Unchecked
229	59	Femenino (Female)	14	Negativo	14	No	5	Yes	No	Yes	No	Yes	Yes	No	No	No	S� [Yes]	No	No	No	No	Unchecked	Unchecked	Unchecked
381	40	Masculino (Male)	9	Negativo	3	No	5	Yes	No	No	No	No	No	No	No	No	S� [Yes]	No	No	No	No	Checked	Unchecked	Unchecked
69	72	Masculino (Male)	17	Positivo	5	No	5	No	No	No	No	No	No	No	No	No	No	No	No	No	No	Checked	Checked	Unchecked
234	59	Masculino (Male)	13	Negativo	9	No	7	No	No	Yes	No	Yes	Yes	Yes	Yes	S� [Yes]	No	S� [Yes]	S� [Yes]	No	No	Checked	Unchecked	Unchecked
12	84	Masculino (Male)	19	Negativo	3	Yes	4	No	No	No	No	Yes	No	No	No	S� [Yes]	S� [Yes]	S� [Yes]	S� [Yes]	No	No	Checked	Checked	Unchecked
77	72	Femenino (Female)	17	Negativo	4	No	4	No	No	No	No	Yes	No	No	No	No	S� [Yes]	S� [Yes]	S� [Yes]	No	No	Checked	Checked	Checked
305	51	Femenino (Female)	12	Negativo	4	No	3	No	No	No	No	No	No	No	No	No	S� [Yes]	No	No	No	No	Unchecked	Unchecked	Unchecked
324	48	Masculino (Male)	11	Negativo	2	No	4	Yes	No	No	No	No	No	No	No	No	S� [Yes]	No	No	No	No	Unchecked	Unchecked	Unchecked
60	76	Femenino (Female)	17	Negativo	6	No	10	Yes	No	No	No	Yes	Yes	Yes	No	No	S� [Yes]	No	No	No	No	Checked	Unchecked	Unchecked
181	65	Masculino (Male)	15	Negativo	5	No	3	No	No	No	No	Yes	Yes	Yes	No	No	S� [Yes]	No	No	No	No	Unchecked	Unchecked	Unchecked
199	64	Femenino (Female)	14	Negativo	18	Yes	5	Yes	No	No	No	Yes	Yes	No	No	No	S� [Yes]	No	S� [Yes]	No	No	Checked	Unchecked	Unchecked
218	61	Femenino (Female)	14	Negativo	4	No	3	No	No	No	No	No	No	No	No	No	S� [Yes]	No	No	No	No	Checked	Unchecked	Unchecked
404	38	Masculino (Male)	8	Negativo	3	Yes	4	Yes	No	No	No	Yes	No	Yes	No	No	S� [Yes]	No	No	No	No	Checked	Checked	Unchecked
272	56	Femenino (Female)	13	Positivo	2	Yes	4	Yes	No	No	No	No	No	No	No	S� [Yes]	No	No	S� [Yes]	No	No	Checked	Unchecked	Unchecked
303	52	Masculino (Male)	12	Negativo	2	No	6	No	No	No	No	No	No	No	No	No	S� [Yes]	No	S� [Yes]	No	No	Checked	Unchecked	Unchecked
378	42	Masculino (Male)	9	Negativo	9	No	5	No	No	No	No	No	No	No	No	No	S� [Yes]	S� [Yes]	S� [Yes]	No	No	Checked	Checked	Checked
423	31	Femenino (Female)	7	Negativo	4	Yes	4	Yes	No	No	No	No	No	No	No	No	S� [Yes]	No	S� [Yes]	No	No	Checked	Unchecked	Unchecked
209	63	Masculino (Male)	14	Negativo	7	No	8	No	No	Yes	No	Yes	No	No	No	S� [Yes]	S� [Yes]	S� [Yes]	No	No	No	Checked	Checked	Unchecked
334	47	Masculino (Male)	11	Negativo	2	No	4	Yes	No	No	Yes	Yes	Yes	Yes	Yes	S� [Yes]	S� [Yes]	No	S� [Yes]	No	No	Unchecked	Unchecked	Checked
273	56	Femenino (Female)	13	Negativo	4	Yes	4	Yes	No	No	No	Yes	Yes	No	No	No	S� [Yes]	No	No	No	No	Unchecked	Unchecked	Unchecked
55	78	Masculino (Male)	18	Negativo	2	No	6	No	No	No	No	No	No	No	No	No	S� [Yes]	S� [Yes]	S� [Yes]	No	No	Checked	Checked	Unchecked
243	60	Femenino (Female)	13	Negativo	1	No	6	No	No	No	No	No	No	No	No	S� [Yes]	S� [Yes]	S� [Yes]	No	No	No	Checked	Checked	Unchecked
95	74	Femenino (Female)	17	Negativo	2	Yes	5	No	No	No	No	Yes	No	No	No	No	S� [Yes]	S� [Yes]	No	No	No	Unchecked	Unchecked	Unchecked
125	72	Masculino (Male)	16	Negativo	5	No	5	No	No	Yes	No	No	No	No	No	S� [Yes]	S� [Yes]	S� [Yes]	S� [Yes]	No	No	Unchecked	Unchecked	Unchecked
240	60	Masculino (Male)	14	Negativo	12	No	5	Yes	No	No	No	No	No	No	No	No	S� [Yes]	No	No	No	No	Unchecked	Unchecked	Unchecked
299	54	Masculino (Male)	12	Negativo	7	No	8	Yes	No	No	No	No	No	No	No	No	S� [Yes]	No	No	No	No	Unchecked	Unchecked	Unchecked
295	55	Masculino (Male)	12	Negativo	3	No	4	Yes	No	No	No	Yes	No	No	No	No	S� [Yes]	No	S� [Yes]	No	No	Checked	Checked	Checked
370	44	Masculino (Male)	10	Negativo	5	Yes	5	No	No	Yes	No	Yes	Yes	No	No	S� [Yes]	S� [Yes]	S� [Yes]	No	No	S� [Yes]	Checked	Checked	Unchecked
274	56	Masculino (Male)	13	Negativo	5	Yes	4	Yes	No	No	No	Yes	Yes	No	No	No	S� [Yes]	No	No	No	No	Checked	Unchecked	Unchecked
383	42	Masculino (Male)	9	Negativo	3	No	4	Yes	No	Yes	No	Yes	Yes	Yes	Yes	S� [Yes]	S� [Yes]	S� [Yes]	S� [Yes]	No	No	Checked	Checked	Checked
198	64	Femenino (Female)	15	Negativo	1	No	4	No	No	No	No	Yes	Yes	No	No	No	S� [Yes]	No	No	No	No	Unchecked	Unchecked	Unchecked
208	64	Femenino (Female)	15	Negativo		Yes		Yes	No	No	Yes	Yes	Yes	Yes	Yes	S� [Yes]	S� [Yes]	S� [Yes]	S� [Yes]	No	No	Checked	Checked	Checked
417	39	Masculino (Male)	9	Negativo	6	No	5	No	No	No	No	No	No	No	No	S� [Yes]	S� [Yes]	S� [Yes]	S� [Yes]	No	No	Unchecked	Unchecked	Unchecked
327	51	Masculino (Male)	12	Negativo	3	No	5	No	No	Yes	No	No	Yes	No	No	No	No	No	S� [Yes]	No	No	Checked	Unchecked	Unchecked
24	84	Femenino (Female)	19	Positivo	5	No	6	Yes	No	Yes	No	Yes	No	No	No	S� [Yes]	S� [Yes]	S� [Yes]	S� [Yes]	No	No	Checked	Checked	Checked
37	81	Femenino (Female)	18	Negativo	3	No	4	No	No	Yes	No	Yes	No	No	No	No	S� [Yes]	No	S� [Yes]	No	No	Unchecked	Checked	Unchecked
174	68	Femenino (Female)	16	Negativo	3	No	4	No	No	No	No	No	No	No	No	No	S� [Yes]	S� [Yes]	S� [Yes]	No	No	Checked	Unchecked	Unchecked
355	47	Femenino (Female)	11	Negativo	5	Yes	4	Yes	No	No	No	Yes	No	No	No	S� [Yes]	S� [Yes]	S� [Yes]	S� [Yes]	No	No	Unchecked	Unchecked	Unchecked
20	84	Femenino (Female)	19	Positivo	6	No	10	Yes	No	Yes	No	Yes	Yes	No	No	No	No	No	S� [Yes]	No	No	Checked	Unchecked	Unchecked
28	84	Masculino (Male)	19	Negativo	5	No	6	No	No	Yes	No	Yes	Yes	No	No	No	S� [Yes]	S� [Yes]	No	No	No	Unchecked	Unchecked	Unchecked
56	79	Femenino (Female)	18	Negativo	2	No	4	No	No	No	No	No	No	No	No	No	S� [Yes]	No	No	No	No	Checked	Unchecked	Unchecked
188	67	Femenino (Female)	15	Negativo	10	No	6	No	No	No	No	No	No	No	No	No	S� [Yes]	No	S� [Yes]	No	No	Unchecked	Unchecked	Unchecked
179	68	Masculino (Male)	15	Negativo	2	No	4	Yes	No	No	No	No	No	No	No	No	S� [Yes]	No	No	No	No	Unchecked	Unchecked	Unchecked
234	62	Masculino (Male)	14	Negativo	14	No	5	Yes	No	No	No	Yes	Yes	No	No	No	S� [Yes]	S� [Yes]	S� [Yes]	No	S� [Yes]	Checked	Unchecked	Unchecked
266	58	Femenino (Female)	13	Negativo	4	No	4	No	No	No	No	No	Yes	No	No	S� [Yes]	S� [Yes]	S� [Yes]	S� [Yes]	No	No	Checked	Unchecked	Unchecked
362	46	Masculino (Male)	10	Negativo	4	No	5	Yes	No	No	No	No	No	No	No	No	S� [Yes]	S� [Yes]	S� [Yes]	No	No	Checked	Unchecked	Unchecked
400	40	Masculino (Male)	9	Negativo	2	No	4	No	No	Yes	No	No	No	No	No	S� [Yes]	S� [Yes]	No	S� [Yes]	No	No	Checked	Unchecked	Unchecked
85	76	Femenino (Female)	17	Negativo	1	No	6	Yes	No	No	No	Yes	Yes	No	No	No	S� [Yes]	No	S� [Yes]	No	No	Unchecked	Unchecked	Unchecked
237	61	Masculino (Male)	14	Negativo	8	No	4	Yes	No	No	No	Yes	Yes	No	No	S� [Yes]	S� [Yes]	S� [Yes]	S� [Yes]	No	No	Unchecked	Checked	Unchecked
259	58	Masculino (Male)	13	Negativo	2	No	4	No	No	No	No	No	No	No	No	No	S� [Yes]	No	S� [Yes]	No	No	Checked	Checked	Unchecked
285	56	Femenino (Female)	13	Negativo	3	No	4	No	No	No	No	No	No	No	No	No	S� [Yes]	S� [Yes]	S� [Yes]	No	No	Unchecked	Checked	Unchecked
95	75	Femenino (Female)	17	Negativo	1	Yes	15	Yes	No	Yes	Yes	Yes	Yes	No	No	No	S� [Yes]	No	No	No	No	Unchecked	Unchecked	Unchecked
227	63	Femenino (Female)	14	Negativo	1	Yes	7	No	No	No	No	No	No	No	No	S� [Yes]	S� [Yes]	No	S� [Yes]	No	No	Checked	Unchecked	Unchecked
148	71	Masculino (Male)	16	Negativo	5	No	7	No	No	Yes	No	Yes	No	No	No	S� [Yes]	S� [Yes]	No	No	No	No	Checked	Checked	Unchecked
342	50	Masculino (Male)	11	Negativo	2	No	8	Yes	No	Yes	No	Yes	Yes	No	No	S� [Yes]	S� [Yes]	S� [Yes]	S� [Yes]	No	No	Unchecked	Checked	Checked
46	80	Femenino (Female)	19	Positivo	20	No	5	No	No	Yes	No	No	Yes	No	No	No	S� [Yes]	No	S� [Yes]	No	No	Checked	Unchecked	Unchecked
189	68	Femenino (Female)	15	Negativo	15	No	4	No	No	No	No	Yes	No	No	No	No	S� [Yes]	S� [Yes]	S� [Yes]	No	No	Checked	Checked	Checked
145	72	Masculino (Male)	16	Negativo		Yes		No	No	No	No	No	No	No	No	S� [Yes]	S� [Yes]	S� [Yes]	S� [Yes]	No	S� [Yes]	Checked	Checked	Checked
244	61	Femenino (Female)	14	Negativo	6	No	10	No	No	No	No	Yes	Yes	No	No	No	S� [Yes]	S� [Yes]	S� [Yes]	No	No	Checked	Unchecked	Unchecked
351	48	Femenino (Female)	11	Negativo		Yes		Yes	No	No	No	No	No	No	No	No	S� [Yes]	No	S� [Yes]	No	No	Checked	Checked	Checked
356	47	Masculino (Male)	11	Negativo	1	No	4	Yes	No	No	No	No	No	No	No	No	S� [Yes]	No	S� [Yes]	No	No	Unchecked	Checked	Unchecked
379	45	Masculino (Male)	10	Negativo	3	No	5	Yes	No	No	Yes	No	Yes	Yes	Yes	S� [Yes]	S� [Yes]	S� [Yes]	S� [Yes]	No	No	Checked	Checked	Checked
112	74	Femenino (Female)	17	Negativo	11	Yes	12	Yes	No	No	No	No	No	No	No	No	S� [Yes]	No	No	No	No	Checked	Checked	Unchecked
142	72	Femenino (Female)	17	Positivo	3	No	5	No	No	No	No	Yes	Yes	Yes	No	S� [Yes]	S� [Yes]	S� [Yes]	No	No	No	Checked	Unchecked	Unchecked
164	71	Masculino (Male)	16	Negativo	3	Yes	1	No	No	No	No	Yes	Yes	No	No	No	S� [Yes]	S� [Yes]	S� [Yes]	No	No	Unchecked	Checked	Unchecked
227	64	Femenino (Female)	15	Negativo	2	No	3	Yes	No	No	No	No	No	No	No	No	S� [Yes]	No	S� [Yes]	No	No	Checked	Unchecked	Unchecked
280	56	Masculino (Male)	13	Negativo	2	No	5	No	No	No	No	Yes	No	No	No	S� [Yes]	S� [Yes]	S� [Yes]	S� [Yes]	No	No	Unchecked	Unchecked	Unchecked
294	57	Masculino (Male)	13	Negativo	4	No	4	No	No	Yes	No	No	No	No	No	No	S� [Yes]	No	S� [Yes]	No	No	Unchecked	Unchecked	Unchecked
402	41	Masculino (Male)	9	Negativo	8	No	3	Yes	No	No	No	No	Yes	No	No	S� [Yes]	S� [Yes]	No	S� [Yes]	No	No	Unchecked	Unchecked	Unchecked
440	31	Masculino (Male)	7	Negativo	7	Yes	6	No	Yes	No	No	No	No	No	No	No	No	No	No	No	No	Checked	Checked	Unchecked
99	75	Masculino (Male)	17	Negativo	4	Yes	4	No	No	Yes	No	No	No	No	No	S� [Yes]	S� [Yes]	S� [Yes]	S� [Yes]	No	No	Checked	Unchecked	Unchecked
266	60	Femenino (Female)	14	Negativo	3	No	3	Yes	No	Yes	No	No	No	No	No	S� [Yes]	S� [Yes]	No	S� [Yes]	No	No	Checked	Unchecked	Unchecked
284	58	Femenino (Female)	13	Negativo	2	No	6	No	No	Yes	No	Yes	Yes	Yes	No	No	S� [Yes]	S� [Yes]	No	No	No	Unchecked	Unchecked	Unchecked
313	53	Femenino (Female)	12	Negativo	4	No	3	Yes	No	No	No	Yes	No	No	No	S� [Yes]	S� [Yes]	S� [Yes]	No	No	S� [Yes]	Unchecked	Unchecked	Unchecked
242	63	Masculino (Male)	14	Negativo	9	Yes	7	Yes	No	No	No	Yes	Yes	Yes	No	S� [Yes]	S� [Yes]	S� [Yes]	No	No	No	Checked	Checked	Unchecked
419	40	Femenino (Female)	9	Negativo	8	No	5	Yes	No	No	No	No	No	No	No	S� [Yes]	S� [Yes]	S� [Yes]	S� [Yes]	No	No	Checked	Checked	Unchecked
38	83	Masculino (Male)	19	Negativo	6	No	5	No	No	No	No	Yes	No	No	No	No	No	No	S� [Yes]	No	No	Checked	Unchecked	Unchecked
203	68	Femenino (Female)	16	Negativo	4	No	6	No	No	Yes	No	Yes	Yes	No	No	No	S� [Yes]	No	S� [Yes]	No	No	Unchecked	Unchecked	Unchecked
228	65	Femenino (Female)	15	Negativo	3	No	4	No	No	No	No	No	No	No	No	S� [Yes]	S� [Yes]	No	S� [Yes]	No	No	Checked	Unchecked	Unchecked
262	62	Femenino (Female)	14	Negativo	5	Yes	20	Yes	No	Yes	Yes	No	No	Yes	Yes	S� [Yes]	S� [Yes]	S� [Yes]	S� [Yes]	No	No	Unchecked	Unchecked	Unchecked
369	47	Femenino (Female)	11	Negativo	4	No	4	No	No	No	No	No	No	No	No	S� [Yes]	S� [Yes]	S� [Yes]	S� [Yes]	No	No	Checked	Checked	Checked
16	88	Femenino (Female)	20	Negativo		Yes		No	No	No	Yes	No	Yes	Yes	Yes	S� [Yes]	S� [Yes]	No	No	No	No	Unchecked	Unchecked	Unchecked
120	75	Masculino (Male)	17	Negativo	7	Yes	4	No	No	No	No	Yes	No	No	No	No	S� [Yes]	No	No	No	No	Checked	Unchecked	Unchecked
18	89	Femenino (Female)	20	Negativo	5	No	5	No	No	No	No	No	No	No	No	No	S� [Yes]	No	S� [Yes]	No	No	Unchecked	Unchecked	Unchecked
55	82	Masculino (Male)	19	Negativo	8	Yes	9	Yes	Yes	Yes	No	Yes	Yes	No	No	S� [Yes]	S� [Yes]	No	S� [Yes]	No	No	Checked	Unchecked	Unchecked
11	90	Masculino (Male)	20	Negativo	2	Yes	7	No	No	Yes	No	No	No	No	No	No	S� [Yes]	No	S� [Yes]	No	No	Checked	Unchecked	Unchecked
24	88	Femenino (Female)	20	Positivo	6	No	4	Yes	No	Yes	No	Yes	No	No	No	No	S� [Yes]	S� [Yes]	S� [Yes]	No	No	Checked	Checked	Checked
122	75	Masculino (Male)	17	Negativo	1	No	3	No	No	No	No	No	No	No	No	No	S� [Yes]	No	No	No	No	Unchecked	Unchecked	Unchecked
342	52	Masculino (Male)	12	Negativo	7	No	6	No	No	Yes	No	Yes	Yes	No	No	S� [Yes]	S� [Yes]	No	S� [Yes]	No	No	Unchecked	Unchecked	Unchecked
53	80	Femenino (Female)	19	Positivo	7	No	2	No	No	No	No	No	No	No	No	No	No	No	S� [Yes]	No	No	Unchecked	Unchecked	Unchecked
239	64	Femenino (Female)	15	Negativo		Yes		No	No	No	No	Yes	No	No	No	S� [Yes]	S� [Yes]	No	No	No	No	Unchecked	Unchecked	Unchecked
296	58	Femenino (Female)	13	Positivo	3	No	4	No	No	No	No	No	No	No	No	No	S� [Yes]	S� [Yes]	S� [Yes]	No	No	Checked	Checked	Checked
373	47	Femenino (Female)	11	Negativo	14	No	3	No	No	No	No	Yes	No	No	No	No	S� [Yes]	No	No	No	No	Unchecked	Checked	Unchecked
209	68	Masculino (Male)	15	Negativo	4	No	7	Yes	No	Yes	No	Yes	Yes	No	No	S� [Yes]	S� [Yes]	S� [Yes]	S� [Yes]	No	No	Checked	Checked	Unchecked
308	56	Femenino (Female)	13	Negativo	4	No	7	No	No	Yes	No	Yes	Yes	No	No	No	S� [Yes]	No	S� [Yes]	No	No	Checked	Unchecked	Unchecked
300	58	Femenino (Female)	13	Negativo	4	No	5	No	No	Yes	No	No	Yes	No	No	S� [Yes]	S� [Yes]	S� [Yes]	S� [Yes]	No	No	Unchecked	Unchecked	Unchecked
313	56	Femenino (Female)	13	Negativo	1	No	3	Yes	No	No	No	No	No	No	No	S� [Yes]	S� [Yes]	S� [Yes]	S� [Yes]	No	No	Unchecked	Unchecked	Unchecked
263	62	Masculino (Male)	14	Negativo		Yes		No	No	No	No	Yes	No	No	No	S� [Yes]	S� [Yes]	S� [Yes]	S� [Yes]	No	No	Unchecked	Checked	Unchecked
294	59	Masculino (Male)	13	Negativo	12	No	3	No	No	Yes	No	Yes	No	No	No	S� [Yes]	No	No	S� [Yes]	No	No	Checked	Unchecked	Unchecked
72	78	Masculino (Male)	19	Negativo	1	No	7	No	No	No	No	No	No	No	No	No	S� [Yes]	S� [Yes]	S� [Yes]	No	S� [Yes]	Unchecked	Unchecked	Unchecked
276	60	Masculino (Male)	14	Negativo	8	Yes	4	Yes	No	No	Yes	Yes	No	Yes	Yes	No	S� [Yes]	No	S� [Yes]	No	No	Checked	Checked	Unchecked
347	52	Femenino (Female)	12	Negativo	1	No	4	No	No	No	No	Yes	No	No	No	S� [Yes]	S� [Yes]	S� [Yes]	S� [Yes]	No	No	Unchecked	Unchecked	Unchecked
49	83	Masculino (Male)	19	Negativo	1	Yes	4	No	No	Yes	No	No	Yes	No	No	No	S� [Yes]	S� [Yes]	S� [Yes]	No	No	Unchecked	Unchecked	Unchecked
121	77	Masculino (Male)	18	Negativo	8	No	8	Yes	No	No	No	No	No	No	No	No	S� [Yes]	No	S� [Yes]	No	No	Checked	Unchecked	Unchecked
138	84	Femenino (Female)	17	Negativo	5	No	5	Yes	Yes	No	No	Yes	Yes	No	No	No	S� [Yes]	S� [Yes]	S� [Yes]	No	No	Checked	Unchecked	Unchecked
329	55	Femenino (Female)	12	Negativo	13	No	4	Yes	No	Yes	No	Yes	No	No	No	No	S� [Yes]	S� [Yes]	S� [Yes]	No	No	Unchecked	Checked	Checked
155	75	Masculino (Male)	17	Negativo	9	No	5	No	No	Yes	No	Yes	Yes	No	No	No	S� [Yes]	No	S� [Yes]	No	No	Checked	Checked	Unchecked
255	63	Masculino (Male)	14	Negativo	2	Yes	6	No	No	No	No	No	No	No	No	No	No	No	No	No	No	Checked	Unchecked	Unchecked
330	55	Masculino (Male)	13	Negativo	4	No	12	No	No	No	No	Yes	No	No	No	No	No	No	S� [Yes]	No	No
4	89	Femenino (Female)	22	Negativo	2	No	3	No	No	No	No	No	No	No	No	No	S� [Yes]	No	S� [Yes]	No	No	Unchecked	Unchecked	Unchecked
141	76	Masculino (Male)	17	Negativo	9	No	5	No	No	No	No	No	No	No	No	S� [Yes]	No	S� [Yes]	S� [Yes]	No	No	Unchecked	Unchecked	Unchecked
412	44	Femenino (Female)	10	Negativo		Yes		No	No	No	No	No	No	No	No	No	S� [Yes]	No	S� [Yes]	No	No	Unchecked	Unchecked	Unchecked
103	80	Masculino (Male)	18	Positivo	3	No	3	No	No	No	No	Yes	No	No	No	S� [Yes]	S� [Yes]	S� [Yes]	S� [Yes]	No	No	Checked	Checked	Unchecked
151	75	Masculino (Male)	17	Negativo	11	No	4	Yes	No	No	No	Yes	No	No	No	No	S� [Yes]	S� [Yes]	S� [Yes]	No	No	Checked	Unchecked	Unchecked
440	35	Masculino (Male)	8	Negativo	3	No	8	No	No	No	No	No	No	No	No	S� [Yes]	No	No	No	No	No	Checked	Checked	Unchecked
356	52	Masculino (Male)	12	Negativo	6	No	3	Yes	No	Yes	No	Yes	No	No	No	No	S� [Yes]	No	No	No	No	Unchecked	Unchecked	Unchecked
280	60	Masculino (Male)	14	Negativo	4	Yes	6	Yes	No	Yes	No	Yes	Yes	No	No	S� [Yes]	S� [Yes]	S� [Yes]	S� [Yes]	No	S� [Yes]	Unchecked	Unchecked	Unchecked
109	80	Masculino (Male)	18	Negativo	7	No	6	No	Yes	No	No	No	No	No	No	S� [Yes]	S� [Yes]	No	S� [Yes]	No	No	Checked	Unchecked	Unchecked
301	61	Masculino (Male)	14	Negativo	6	Yes	6	Yes	No	Yes	Yes	No	Yes	Yes	No	S� [Yes]	S� [Yes]	S� [Yes]	S� [Yes]	No	No	Unchecked	Checked	Unchecked
333	56	Femenino (Female)	13	Negativo	11	No	5	No	No	No	No	Yes	No	Yes	No	S� [Yes]	S� [Yes]	No	S� [Yes]	S� [Yes]	No	Unchecked	Checked	Unchecked
406	47	Femenino (Female)	11	Negativo		Yes		No	No	No	No	No	No	No	No	No	S� [Yes]	No	S� [Yes]	No	No	Checked	Unchecked	Unchecked
443	36	Masculino (Male)	8	Negativo	5	No	7	No	No	No	No	No	No	No	No	S� [Yes]	S� [Yes]	S� [Yes]	S� [Yes]	No	S� [Yes]	Checked	Unchecked	Unchecked
378	50	Masculino (Male)	11	Negativo	5	Yes	5	No	No	No	No	Yes	No	No	No	No	S� [Yes]	S� [Yes]	S� [Yes]	No	No	Checked	Checked	Checked
44	87	Masculino (Male)	20	Negativo	11	No	4	No	No	Yes	No	No	No	No	No	No	S� [Yes]	No	No	No	No	Checked	Unchecked	Unchecked
262	65	Femenino (Female)	15	Negativo	13	No	10	No	No	Yes	No	No	No	No	No	S� [Yes]	No	S� [Yes]	S� [Yes]	No	No	Checked	Unchecked	Unchecked
55	86	Masculino (Male)	20	Negativo	1	No	3	Yes	No	No	No	Yes	Yes	No	No	No	S� [Yes]	No	No	No	No	Checked	Unchecked	Unchecked
347	55	Femenino (Female)	12	Negativo		Yes		Yes	No	No	Yes	Yes	Yes	Yes	No	No	S� [Yes]	No	No	No	No	Unchecked	Unchecked	Unchecked
375	51	Femenino (Female)	12	Negativo	3	No	5	Yes	No	No	No	No	No	No	No	No	S� [Yes]	No	No	No	No	Checked	Checked	Unchecked
428	39	Masculino (Male)	9	Negativo	1	No	4	No	No	No	No	No	No	No	No	No	S� [Yes]	S� [Yes]	No	No	No	Unchecked	Unchecked	Unchecked
50	89	Femenino (Female)	20	Negativo	4	No	4	No	No	No	No	No	No	No	No	No	S� [Yes]	No	No	No	No	Unchecked	Unchecked	Unchecked
52	89	Femenino (Female)	20	Negativo	4	No	5	No	No	No	No	Yes	No	No	No	S� [Yes]	S� [Yes]	S� [Yes]	S� [Yes]	No	No	Checked	Checked	Checked
154	79	Masculino (Male)	18	Negativo	4	No	6	No	Yes	Yes	No	Yes	No	No	No	No	S� [Yes]	S� [Yes]	S� [Yes]	No	No	Checked	Checked	Unchecked
236	70	Femenino (Female)	16	Negativo	5	No	6	Yes	Yes	Yes	No	Yes	Yes	No	No	S� [Yes]	S� [Yes]	No	S� [Yes]	No	S� [Yes]	Unchecked	Unchecked	Unchecked
355	56	Femenino (Female)	13	Negativo	3	No	6	Yes	No	No	No	Yes	No	No	No	S� [Yes]	S� [Yes]	S� [Yes]	No	No	No	Checked	Checked	Unchecked
362	55	Masculino (Male)	12	Negativo	3	No	5	No	No	Yes	No	No	No	No	No	No	S� [Yes]	S� [Yes]	S� [Yes]	No	S� [Yes]	Checked	Checked	Unchecked
374	53	Femenino (Female)	12	Negativo	1	Yes	10	Yes	No	Yes	Yes	No	No	Yes	Yes	No	S� [Yes]	S� [Yes]	S� [Yes]	No	No	Checked	Unchecked	Unchecked
59	88	Masculino (Male)	20	Negativo	5	Yes	6	No	No	No	No	Yes	Yes	Yes	No	S� [Yes]	S� [Yes]	S� [Yes]	S� [Yes]	No	S� [Yes]	Unchecked	Unchecked	Unchecked
334	59	Masculino (Male)	14	Negativo	4	No	6	Yes	No	Yes	No	Yes	Yes	Yes	No	No	S� [Yes]	S� [Yes]	S� [Yes]	No	No	Unchecked	Checked	Checked
443	39	Masculino (Male)	9	Negativo	6	No	4	No	No	No	No	No	No	No	No	S� [Yes]	S� [Yes]	S� [Yes]	S� [Yes]	No	S� [Yes]	Checked	Unchecked	Unchecked
12	96	Masculino (Male)	22	Positivo	8	No	8	Yes	No	No	No	Yes	No	No	No	S� [Yes]	S� [Yes]	S� [Yes]	No	No	No	Checked	Checked	Unchecked
151	79	Masculino (Male)	18	Negativo	3	No	5	No	No	No	No	Yes	Yes	No	No	No	S� [Yes]	S� [Yes]	No	No	No	Checked	Unchecked	Unchecked
166	79	Femenino (Female)	18	Negativo	3	No	4	Yes	No	No	No	Yes	No	No	No	S� [Yes]	S� [Yes]	S� [Yes]	S� [Yes]	No	No	Checked	Unchecked	Unchecked
324	60	Masculino (Male)	14	Negativo	15	No	4	No	No	No	No	No	No	No	No	No	S� [Yes]	No	No	No	No	Unchecked	Unchecked	Unchecked
80	87	Femenino (Female)	20	Negativo		Yes		No	No	No	No	No	No	No	No	No	S� [Yes]	S� [Yes]	S� [Yes]	No	No	Unchecked	Checked	Unchecked
334	60	Masculino (Male)	14	Negativo	5	No	3	No	No	No	No	Yes	Yes	No	No	S� [Yes]	S� [Yes]	S� [Yes]	S� [Yes]	No	No	Unchecked	Checked	Checked
129	82	Masculino (Male)	19	Positivo	1	No	4	No	No	No	No	Yes	No	No	No	No	S� [Yes]	No	S� [Yes]	No	No	Checked	Checked	Unchecked
329	60	Femenino (Female)	14	Negativo	3	No	5	No	No	No	No	Yes	No	No	No	No	S� [Yes]	S� [Yes]	S� [Yes]	No	No	Unchecked	Checked	Checked
25	95	Femenino (Female)	22	Negativo	3	Yes	8	No	No	Yes	No	No	No	No	No	S� [Yes]	S� [Yes]	S� [Yes]	S� [Yes]	No	No	Unchecked	Unchecked	Unchecked
385	52	Femenino (Female)	12	Negativo	5	No	4	No	No	No	No	Yes	No	No	No	No	S� [Yes]	S� [Yes]	No	No	No	Unchecked	Checked	Unchecked
85	86	Femenino (Female)	20	Negativo	1	No	7	Yes	No	No	No	Yes	No	No	No	S� [Yes]	S� [Yes]	S� [Yes]	S� [Yes]	No	No	Unchecked	Unchecked	Unchecked
280	68	Masculino (Male)	15	Negativo	17	No	7	Yes	No	Yes	No	Yes	No	No	No	S� [Yes]	S� [Yes]	No	S� [Yes]	No	No	Unchecked	Unchecked	Unchecked
390	52	Femenino (Female)	12	Negativo	2	No	5	No	No	No	No	Yes	No	No	No	No	S� [Yes]	S� [Yes]	S� [Yes]	No	S� [Yes]	Unchecked	Unchecked	Unchecked
433	42	Femenino (Female)	10	Negativo	6	No	6	No	No	No	No	No	No	No	No	No	S� [Yes]	No	S� [Yes]	No	No	Checked	Unchecked	Checked
24	96	Femenino (Female)	22	Positivo	14	No	5	Yes	No	Yes	No	Yes	Yes	Yes	No	No	S� [Yes]	S� [Yes]	S� [Yes]	S� [Yes]	No	Checked	Checked	Checked
98	86	Masculino (Male)	20	Negativo	3	Yes	5	Yes	No	Yes	No	Yes	No	No	No	No	S� [Yes]	No	S� [Yes]	No	No	Unchecked	Checked	Unchecked
336	60	Masculino (Male)	14	Negativo	4	Yes	5	Yes	No	No	Yes	No	No	No	No	No	S� [Yes]	S� [Yes]	S� [Yes]	No	No	Unchecked	Unchecked	Unchecked
30	94	Masculino (Male)	21	Negativo	1	No	6	No	No	Yes	No	Yes	Yes	No	No	No	No	S� [Yes]	No	No	No	Checked	Unchecked	Unchecked
174	80	Femenino (Female)	18	Negativo	19	No	5	Yes	No	No	No	No	No	No	No	No	S� [Yes]	No	S� [Yes]	No	No	Checked	Unchecked	Unchecked
27	96	Femenino (Female)	22	Negativo	9	Yes	5	Yes	No	Yes	Yes	Yes	Yes	No	Yes	S� [Yes]	S� [Yes]	No	S� [Yes]	No	No	Unchecked	Unchecked	Unchecked
148	83	Masculino (Male)	19	Negativo	6	No	10	No	No	Yes	No	Yes	Yes	No	No	No	S� [Yes]	No	S� [Yes]	No	No	Checked	Checked	Unchecked
350	59	Masculino (Male)	14	Negativo		Yes		Yes	No	No	No	No	No	No	No	S� [Yes]	S� [Yes]	S� [Yes]	S� [Yes]	No	No	Unchecked	Checked	Checked
76	88	Femenino (Female)	21	Negativo	3	Yes	4	No	No	Yes	No	Yes	No	No	No	No	No	S� [Yes]	S� [Yes]	S� [Yes]	No	Checked	Unchecked	Unchecked
154	82	Masculino (Male)	19	Negativo	11	Yes	8	No	No	Yes	No	Yes	Yes	No	No	No	S� [Yes]	S� [Yes]	S� [Yes]	No	No	Checked	Checked	Unchecked
193	78	Femenino (Female)	18	Negativo	6	Yes	8	Yes	No	Yes	Yes	No	No	Yes	Yes	No	S� [Yes]	No	S� [Yes]	No	No	Unchecked	Checked	Unchecked
381	55	Masculino (Male)	13	Negativo	2	Yes	6	Yes	No	Yes	No	Yes	Yes	No	No	S� [Yes]	S� [Yes]	S� [Yes]	S� [Yes]	No	No	Unchecked	Unchecked	Unchecked
141	83	Masculino (Male)	19	Negativo	16	No	6	No	No	No	No	Yes	Yes	No	No	No	S� [Yes]	S� [Yes]	No	No	No	Unchecked	Unchecked	Unchecked
211	76	Femenino (Female)	17	Negativo	18	No	5	Yes	No	No	No	No	No	No	No	No	S� [Yes]	S� [Yes]	No	No	No	Unchecked	Unchecked	Unchecked
160	82	Femenino (Female)	19	Negativo	16	No	5	No	No	Yes	No	Yes	Yes	No	No	No	S� [Yes]	No	No	No	No	Checked	Checked	Unchecked
422	46	Masculino (Male)	11	Negativo	2	No	4	No	No	Yes	No	No	No	No	No	No	S� [Yes]	No	S� [Yes]	No	No	Checked	Unchecked	Unchecked
119	86	Femenino (Female)	20	Negativo	9	Yes	6	No	Yes	No	No	No	No	No	No	No	No	No	S� [Yes]	No	No	Unchecked	Unchecked	Unchecked
183	80	Masculino (Male)	18	Negativo	2	No	4	No	No	No	No	No	No	No	No	No	S� [Yes]	No	No	No	No	Unchecked	Unchecked	Unchecked
255	71	Masculino (Male)	16	Negativo	8	No	5	No	No	Yes	No	No	No	No	No	No	No	S� [Yes]	S� [Yes]	No	No	Checked	Checked	Unchecked
38	96	Masculino (Male)	22	Positivo	15	No	6	Yes	No	No	No	No	Yes	No	No	No	No	No	S� [Yes]	No	No	Checked	Unchecked	Unchecked
152	84	Masculino (Male)	19	Negativo	7	Yes	7	No	No	No	No	No	No	No	No	S� [Yes]	S� [Yes]	S� [Yes]	S� [Yes]	No	S� [Yes]	Unchecked	Unchecked	Unchecked
177	82	Masculino (Male)	19	Negativo	4	Yes	4	No	No	Yes	No	No	No	No	No	S� [Yes]	S� [Yes]	No	No	No	No	Unchecked	Unchecked	Unchecked
272	71	Femenino (Female)	17	Negativo	4	Yes	12	Yes	No	Yes	No	Yes	No	Yes	No	S� [Yes]	S� [Yes]	S� [Yes]	S� [Yes]	No	No	Unchecked	Unchecked	Unchecked
45	94	Femenino (Female)	22	Negativo	4	No	5	No	No	No	No	No	No	No	No	No	S� [Yes]	No	S� [Yes]	No	No	Unchecked	Unchecked	Unchecked
54	93	Femenino (Female)	21	Negativo	5	No	5	No	No	No	No	Yes	No	No	No	No	S� [Yes]	S� [Yes]	S� [Yes]	No	No	Checked	Checked	Unchecked
147	85	Femenino (Female)	19	Negativo	2	No	4	No	No	Yes	No	No	No	No	No	No	S� [Yes]	No sabe/Se niega a responder [Don't know/Refused to respond]	S� [Yes]	No	No	Unchecked	Unchecked	Unchecked
202	80	Masculino (Male)	18	Positivo	9	No	4	No	No	No	No	Yes	No	No	No	S� [Yes]	S� [Yes]	S� [Yes]	S� [Yes]	No	No	Checked	Unchecked	Checked
223	77	Masculino (Male)	18	Negativo	6	No	5	No	No	No	No	No	No	No	No	No	S� [Yes]	S� [Yes]	S� [Yes]	No	No	Unchecked	Unchecked	Unchecked
263	72	Masculino (Male)	17	Negativo	6	No	3	Yes	No	No	No	No	No	No	No	S� [Yes]	S� [Yes]	S� [Yes]	S� [Yes]	No	No	Unchecked	Checked	Checked
306	68	Masculino (Male)	16	Negativo	5	Yes	3	Yes	No	Yes	No	No	Yes	No	No	S� [Yes]	S� [Yes]	No	No	No	No	Unchecked	Unchecked	Unchecked
283	68	Masculino (Male)	16	Negativo	2	Yes	5	Yes	No	No	No	No	No	No	No	S� [Yes]	S� [Yes]	No	S� [Yes]	No	No	Checked	Checked	Unchecked
183	82	Masculino (Male)	19	Negativo	26	No	8	Yes	No	No	No	Yes	Yes	Yes	No	No	S� [Yes]	No	No	No	No	Unchecked	Unchecked	Unchecked
294	70	Masculino (Male)	16	Negativo	7	No	7	Yes	No	Yes	No	No	No	No	No	S� [Yes]	S� [Yes]	S� [Yes]	S� [Yes]	No	No	Checked	Checked	Unchecked
393	56	Femenino (Female)	13	Negativo	6	Yes	5	Yes	No	No	No	Yes	No	No	No	No	S� [Yes]	S� [Yes]	S� [Yes]	No	No	Checked	Checked	Unchecked
18	102	Femenino (Female)	23	Negativo	4	No	5	No	No	Yes	No	No	No	No	No	No	S� [Yes]	No	S� [Yes]	No	No	Unchecked	Unchecked	Unchecked
20	100	Femenino (Female)	23	Negativo	7	Yes	6	Yes	No	Yes	No	No	No	No	No	No	S� [Yes]	No	No	No	No	Unchecked	Unchecked	Unchecked
197	81	Femenino (Female)	18	Negativo	6	No	6	No	No	No	No	Yes	No	No	No	S� [Yes]	S� [Yes]	No	S� [Yes]	No	No	Checked	Unchecked	Unchecked
201	81	Femenino (Female)	18	Negativo	2	No	4	No	No	No	No	Yes	No	No	No	S� [Yes]	No	S� [Yes]	S� [Yes]	No	No	Checked	Checked	Checked
366	60	Masculino (Male)	14	Negativo	4	No	5	No	No	Yes	No	No	Yes	Yes	No	S� [Yes]	S� [Yes]	No	S� [Yes]	No	No	Checked	Unchecked	Unchecked
404	55	Masculino (Male)	12	Negativo	3	No	3	No	No	No	No	Yes	No	No	No	No	S� [Yes]	No	No	No	No	Unchecked	Checked	Unchecked
24	100	Femenino (Female)	23	Positivo	3	No	4	No	No	Yes	No	Yes	No	No	No	S� [Yes]	S� [Yes]	S� [Yes]	S� [Yes]	No	No	Checked	Unchecked	Checked
107	89	Masculino (Male)	21	Negativo	8	No	6	Yes	No	No	No	Yes	No	No	No	S� [Yes]	S� [Yes]	S� [Yes]	S� [Yes]	No	No	Checked	Unchecked	Unchecked
162	85	Femenino (Female)	19	Negativo	7	Yes	5	No	No	Yes	No	No	No	No	No	No	S� [Yes]	No	S� [Yes]	No	No	Unchecked	Unchecked	Unchecked
164	85	Masculino (Male)	19	Negativo	8	Yes	3	Yes	No	No	No	Yes	Yes	No	No	No	S� [Yes]	S� [Yes]	S� [Yes]	No	No	Checked	Unchecked	Unchecked
181	83	Masculino (Male)	19	Negativo	2	Yes	4	No	No	Yes	No	Yes	Yes	Yes	No	S� [Yes]	S� [Yes]	S� [Yes]	No	No	No	Unchecked	Unchecked	Unchecked
186	82	Masculino (Male)	19	Negativo	10	No	6	No	No	Yes	No	No	No	No	No	S� [Yes]	S� [Yes]	S� [Yes]	S� [Yes]	No	No	Checked	Unchecked	Unchecked
275	72	Masculino (Male)	17	Negativo	3	No	4	Yes	No	Yes	No	Yes	Yes	No	No	S� [Yes]	S� [Yes]	S� [Yes]	S� [Yes]	No	No	Unchecked	Unchecked	Unchecked
309	69	Masculino (Male)	16	Positivo	1	No	3	No	No	No	No	No	No	No	No	No	S� [Yes]	No	S� [Yes]	No	No	Unchecked	Unchecked	Unchecked
315	68	Femenino (Female)	16	Negativo	1	Yes	5	No	No	No	No	No	No	No	No	No	S� [Yes]	No	No	No	No	Checked	Unchecked	Unchecked
116	90	Masculino (Male)	20	Positivo	3	No	3	No	No	Yes	No	No	No	No	No	S� [Yes]	S� [Yes]	S� [Yes]	S� [Yes]	S� [Yes]	No	Checked	Unchecked	Unchecked
184	82	Masculino (Male)	19	Negativo	3	No	5	Yes	No	Yes	No	Yes	No	No	No	S� [Yes]	S� [Yes]	S� [Yes]	S� [Yes]	No	No	Unchecked	Unchecked	Unchecked
215	79	Masculino (Male)	18	Negativo	6	No	4	Yes	No	Yes	No	Yes	Yes	No	No	No	S� [Yes]	No	No	No	No	Unchecked	Unchecked	Unchecked
237	76	Masculino (Male)	18	Negativo	5	No	5	No	No	No	No	No	No	No	No	S� [Yes]	S� [Yes]	No	No	No	No	Unchecked	Unchecked	Unchecked
400	55	Masculino (Male)	13	Negativo	7	No	7	No	No	Yes	No	Yes	Yes	Yes	No	S� [Yes]	S� [Yes]	No	S� [Yes]	No	No	Checked	Unchecked	Unchecked
204	80	Masculino (Male)	18	Negativo	4	Yes	4	Yes	No	No	No	No	No	No	No	No	S� [Yes]	No	S� [Yes]	No	No	Checked	Unchecked	Checked
251	75	Femenino (Female)	17	Negativo	5	Yes	6	Yes	No	Yes	No	Yes	Yes	No	No	No	No	No	S� [Yes]	No	No	Checked	Unchecked	Unchecked
340	64	Masculino (Male)	15	Negativo	2	No	4	No	No	Yes	No	No	No	No	No	No	S� [Yes]	No	S� [Yes]	No	No	Checked	Unchecked	Unchecked
388	57	Femenino (Female)	13	Negativo	6	No	5	No	No	Yes	No	Yes	Yes	No	No	S� [Yes]	S� [Yes]	S� [Yes]	S� [Yes]	No	No	Checked	Unchecked	Unchecked
390	58	Femenino (Female)	13	Negativo	4	Yes	4	No	No	No	No	No	Yes	No	No	S� [Yes]	S� [Yes]	S� [Yes]	S� [Yes]	No	No	Unchecked	Unchecked	Unchecked
424	48	Femenino (Female)	11	Negativo	22	No	6	Yes	No	No	No	Yes	No	No	No	S� [Yes]	S� [Yes]	No	No	No	No	Checked	Checked	Unchecked
17	101	Femenino (Female)	24	Positivo	21	No	6	Yes	No	No	No	No	No	No	No	S� [Yes]	S� [Yes]	S� [Yes]	S� [Yes]	No	No	Checked	Unchecked	Unchecked
46	96	Femenino (Female)	22	Positivo	23	Yes	10	Yes	No	Yes	No	Yes	Yes	No	No	No	S� [Yes]	S� [Yes]	S� [Yes]	No	No	Checked	Unchecked	Unchecked
98	91	Masculino (Male)	21	Negativo	4	No	5	Yes	No	Yes	No	No	No	No	No	S� [Yes]	S� [Yes]	S� [Yes]	S� [Yes]	No	S� [Yes]	Unchecked	Checked	Unchecked
220	80	Femenino (Female)	18	Negativo	7	Yes	5	No	No	Yes	No	Yes	Yes	Yes	No	S� [Yes]	S� [Yes]	S� [Yes]	S� [Yes]	No	No	Unchecked	Unchecked	Unchecked
262	74	Femenino (Female)	17	Negativo	23	No	4	No	No	Yes	No	No	No	No	No	No	S� [Yes]	S� [Yes]	S� [Yes]	No	No	Checked	Unchecked	Unchecked
283	72	Masculino (Male)	17	Negativo	5	No	5	No	No	No	No	No	No	No	No	S� [Yes]	S� [Yes]	No	No	No	No	Checked	Checked	Unchecked
292	72	Masculino (Male)	16	Negativo	4	No	8	Yes	No	No	No	Yes	No	No	No	No	S� [Yes]	No	S� [Yes]	No	No	Unchecked	Unchecked	Unchecked
356	63	Masculino (Male)	14	Negativo	7	Yes	6	Yes	No	Yes	No	Yes	Yes	Yes	No	S� [Yes]	S� [Yes]	S� [Yes]	S� [Yes]	No	S� [Yes]	Unchecked	Unchecked	Unchecked
55	95	Masculino (Male)	22	Negativo	1	No	5	No	No	No	No	No	No	No	No	No	No	No	S� [Yes]	No	No	Checked	Unchecked	Unchecked
196	82	Femenino (Female)	19	Negativo	5	No	6	Yes	No	Yes	No	Yes	Yes	No	No	No	S� [Yes]	No	No	No	No	Unchecked	Unchecked	Unchecked
339	65	Femenino (Female)	15	Negativo	8	No	4	Yes	No	Yes	No	No	No	No	No	No	No	No	S� [Yes]	No	No	Checked	Unchecked	Checked
91	92	Femenino (Female)	21	Negativo	4	No	5	Yes	No	Yes	No	Yes	Yes	No	No	No	S� [Yes]	No	S� [Yes]	No	No	Checked	Unchecked	Unchecked
167	86	Masculino (Male)	20	Negativo	5	No	3	No	No	No	No	No	No	No	No	No	S� [Yes]	No	No	No	No	Unchecked	Unchecked	Unchecked
332	66	Masculino (Male)	15	Negativo	2	No	4	No	No	No	No	Yes	No	No	No	No	S� [Yes]	No	S� [Yes]	No	No	Unchecked	Unchecked	Unchecked
341	65	Femenino (Female)	15	Negativo	9	No	5	No	No	No	No	Yes	No	No	No	S� [Yes]	S� [Yes]	No	S� [Yes]	No	No	Unchecked	Checked	Unchecked
350	64	Masculino (Male)	15	Negativo	22	No	4	Yes	No	No	No	No	No	No	No	S� [Yes]	S� [Yes]	S� [Yes]	No	No	No	Unchecked	Unchecked	Checked
349	64	Masculino (Male)	14	Negativo		Yes		No	No	No	No	No	No	No	No	No	S� [Yes]	No	S� [Yes]	No	No	Checked	Unchecked	Checked
355	63	Femenino (Female)	14	Negativo	10	No	7	Yes	No	Yes	No	Yes	Yes	No	No	No	S� [Yes]	No	No	No	No	Unchecked	Checked	Unchecked
369	60	Femenino (Female)	14	Positivo	33	Yes	4	Yes	No	Yes	No	Yes	Yes	No	No	No	S� [Yes]	S� [Yes]	S� [Yes]	No	No	Checked	Unchecked	Checked
423	49	Femenino (Female)	11	Negativo	2	No	6	No	No	No	No	Yes	No	No	No	No	S� [Yes]	No	S� [Yes]	No	No	Checked	Unchecked	Unchecked
36	96	Femenino (Female)	22	Negativo	15	No	6	No	No	Yes	No	Yes	No	No	No	No	S� [Yes]	No	S� [Yes]	No	No	Unchecked	Unchecked	Unchecked
63	95	Femenino (Female)	22	Negativo	2	No	5	Yes	No	No	No	No	Yes	No	No	No	No	S� [Yes]	No	No	No	Checked	Checked	Unchecked
93	92	Masculino (Male)	21	Negativo	9	No	4	No	No	Yes	No	Yes	No	No	No	S� [Yes]	S� [Yes]	S� [Yes]	S� [Yes]	S� [Yes]	No	Checked	Unchecked	Unchecked
122	89	Masculino (Male)	20	Negativo	4	No	5	Yes	No	No	No	Yes	Yes	No	No	No	No	No	S� [Yes]	No	No	Checked	Unchecked	Unchecked
146	87	Masculino (Male)	20	Negativo	6	No	5	Yes	No	No	No	Yes	No	No	No	No	S� [Yes]	No	S� [Yes]	No	No	Checked	Unchecked	Unchecked
188	83	Femenino (Female)	19	Negativo	10	Yes	5	No	No	No	No	Yes	No	No	No	No	S� [Yes]	S� [Yes]	S� [Yes]	No	No	Checked	Unchecked	Unchecked
235	78	Masculino (Male)	18	Negativo	14	No	4	No	No	No	No	Yes	No	No	No	No	S� [Yes]	S� [Yes]	No	No	No	Unchecked	Unchecked	Unchecked
381	59	Masculino (Male)	13	Negativo	5	Yes	4	Yes	No	Yes	No	Yes	Yes	No	No	S� [Yes]	S� [Yes]	S� [Yes]	S� [Yes]	No	No	Checked	Checked	Unchecked
434	47	Masculino (Male)	11	Negativo	6	Yes	4	Yes	No	Yes	No	No	No	No	No	No	S� [Yes]	No	S� [Yes]	No	No	Unchecked	Unchecked	Unchecked
13	103	Masculino (Male)	24	Positivo	7	No	6	Yes	No	Yes	No	Yes	No	No	No	No	S� [Yes]	No	S� [Yes]	No	No	Checked	Unchecked	Checked
230	78	Masculino (Male)	18	Negativo	2	Yes	4	Yes	No	No	No	Yes	Yes	No	No	No	S� [Yes]	S� [Yes]	No	No	No	Unchecked	Unchecked	Unchecked
241	77	Femenino (Female)	18	Negativo	11	No	6	No	No	No	No	Yes	No	No	No	No	S� [Yes]	No	S� [Yes]	No	No	Checked	Unchecked	Unchecked
295	72	Masculino (Male)	16	Negativo	8	No	4	No	No	No	No	No	No	No	No	No	S� [Yes]	S� [Yes]	S� [Yes]	No	No	Unchecked	Checked	Checked
304	71	Masculino (Male)	16	Positivo	3	No	7	No	No	No	No	Yes	No	No	No	S� [Yes]	S� [Yes]	No	S� [Yes]	No	No	Checked	Unchecked	Checked
443	46	Masculino (Male)	10	Negativo	16	No	5	No	No	No	No	No	No	No	No	S� [Yes]	S� [Yes]	S� [Yes]	S� [Yes]	No	No	Checked	Unchecked	Unchecked
153	87	Masculino (Male)	20	Negativo	6	Yes	4	Yes	No	No	No	Yes	Yes	No	No	S� [Yes]	S� [Yes]	S� [Yes]	S� [Yes]	No	No	Checked	Checked	Unchecked
172	86	Femenino (Female)	20	Negativo	7	Yes	5	Yes	No	No	No	Yes	No	No	No	No	S� [Yes]	No	S� [Yes]	No	No	Checked	Unchecked	Unchecked
287	72	Masculino (Male)	17	Negativo	2	Yes	9	Yes	No	Yes	No	No	Yes	No	No	No	S� [Yes]	S� [Yes]	No	No	No	Unchecked	Unchecked	Unchecked
330	68	Masculino (Male)	16	Negativo	1	No	4	No	No	No	No	No	No	No	No	No	S� [Yes]	No	S� [Yes]	No	No	Checked	Unchecked	Unchecked
333	67	Femenino (Female)	16	Negativo	10	Yes	5	Yes	No	Yes	No	No	Yes	No	No	No	S� [Yes]	No	S� [Yes]	No sabe/Se niega a responder [Don't know/Refused to respond]	No	Unchecked	Checked	Unchecked
383	60	Masculino (Male)	14	Negativo	12	No	4	Yes	No	Yes	No	Yes	No	No	No	S� [Yes]	S� [Yes]	S� [Yes]	S� [Yes]	No	No	Checked	Checked	Unchecked
386	59	Masculino (Male)	13	Negativo	2	No	10	Yes	No	Yes	Yes	Yes	No	No	Yes	No	S� [Yes]	S� [Yes]	S� [Yes]	No	No	Checked	Checked	Unchecked
2	104	Masculino (Male)	24	Negativo	11	No	5	No	No	No	No	No	No	No	No	S� [Yes]	S� [Yes]	S� [Yes]	No	No	No	Unchecked	Unchecked	Unchecked
45	96	Femenino (Female)	23	Negativo	2	No	5	No	No	No	No	No	No	No	No	No	S� [Yes]	S� [Yes]	No	No	No	Unchecked	Unchecked	Unchecked
97	92	Masculino (Male)	21	Negativo	12	No	9	Yes	No	No	No	No	No	No	No	No	S� [Yes]	S� [Yes]	S� [Yes]	No	No	Checked	Unchecked	Unchecked
139	88	Masculino (Male)	20	Negativo	2	Yes	3	No	No	No	No	No	Yes	No	No	No	S� [Yes]	No	S� [Yes]	No	No	Checked	Checked	Unchecked
357	64	Femenino (Female)	15	Negativo	3	No	14	No	No	No	No	Yes	No	No	No	S� [Yes]	S� [Yes]	S� [Yes]	S� [Yes]	No	No	Unchecked	Unchecked	Unchecked
64	95	Femenino (Female)	22	Negativo	2	Yes	6	No	No	No	No	Yes	No	No	No	No	S� [Yes]	No	S� [Yes]	No	No	Unchecked	Unchecked	Unchecked
99	92	Masculino (Male)	21	Negativo	3	No	5	Yes	No	Yes	No	Yes	No	No	No	No	No	No	No	No	No	Unchecked	Unchecked	Unchecked
141	90	Masculino (Male)	20	Negativo	7	No	5	No	No	No	No	No	No	No	No	S� [Yes]	S� [Yes]	S� [Yes]	S� [Yes]	No	No	Unchecked	Unchecked	Unchecked
147	88	Femenino (Female)	20	Negativo	3	No	3	No	No	Yes	No	No	Yes	No	No	No	S� [Yes]	No	S� [Yes]	No	No	Unchecked	Unchecked	Unchecked
183	86	Masculino (Male)	19	Negativo	26	No	8	Yes	No	No	No	Yes	Yes	Yes	No	No	S� [Yes]	S� [Yes]	No	No	No	Unchecked	Unchecked	Unchecked
219	81	Femenino (Female)	18	Negativo	6	No	4	No	No	No	No	No	No	No	No	S� [Yes]	S� [Yes]	No	S� [Yes]	No	No	Checked	Checked	Unchecked
329	69	Femenino (Female)	15	Negativo	10	No	4	Yes	No	Yes	No	Yes	No	No	No	No	S� [Yes]	S� [Yes]	S� [Yes]	No	No	Checked	Unchecked	Unchecked
29	101	Masculino (Male)	23	Negativo		Yes		Yes	No	No	No	No	No	No	No	No	No	No	No	No	No	Checked	Unchecked	Unchecked
194	83	Masculino (Male)	19	Positivo	1	No	3	No	No	No	No	No	No	No	No	No	S� [Yes]	S� [Yes]	No	No	No	Unchecked	Unchecked	Unchecked
218	81	Femenino (Female)	19	Negativo	2	No	5	No	No	No	No	Yes	No	No	No	No	S� [Yes]	No	S� [Yes]	No	No	Unchecked	Unchecked	Unchecked
260	75	Masculino (Male)	17	Negativo	1	No	6	No	No	No	No	No	No	No	No	S� [Yes]	S� [Yes]	No	S� [Yes]	No	No	Checked	Unchecked	Unchecked
263	75	Masculino (Male)	17	Negativo	4	No	6	No	No	Yes	No	Yes	No	No	No	S� [Yes]	S� [Yes]	S� [Yes]	S� [Yes]	No	No	Unchecked	Checked	Checked
280	74	Masculino (Male)	17	Negativo	3	No	6	No	No	Yes	No	No	No	No	No	No	S� [Yes]	S� [Yes]	S� [Yes]	No	No	Unchecked	Unchecked	Unchecked
435	47	Masculino (Male)	11	Negativo	3	No	5	Yes	No	Yes	No	Yes	Yes	No	No	No	S� [Yes]	No	S� [Yes]	No	No	Checked	Checked	Unchecked
5	105	Masculino (Male)	24	Negativo	7	No	5	No	No	Yes	No	Yes	No	No	No	No	S� [Yes]	No	S� [Yes]	No	No	Unchecked	Unchecked	Unchecked
158	88	Masculino (Male)	20	Negativo	3	No	6	No	No	No	No	No	No	No	No	No	S� [Yes]	No	S� [Yes]	No	No	Unchecked	Unchecked	Unchecked
190	83	Femenino (Female)	19	Negativo	2	No	6	No	No	No	No	No	No	No	No	No	S� [Yes]	No	No	No	No	Checked	Checked	Unchecked
222	80	Femenino (Female)	18	Negativo	3	No	3	No	No	No	No	Yes	No	No	No	No	S� [Yes]	S� [Yes]	No	No	No	Unchecked	Unchecked	Unchecked
244	79	Femenino (Female)	18	Negativo	17	No	4	No	No	Yes	No	Yes	Yes	Yes	No	No	S� [Yes]	No	S� [Yes]	No	No	Checked	Unchecked	Unchecked
273	75	Femenino (Female)	17	Negativo	6	Yes	4	Yes	No	No	No	Yes	No	No	No	No	S� [Yes]	S� [Yes]	No	S� [Yes]	No	Checked	Checked	Unchecked
381	61	Masculino (Male)	14	Negativo	3	No	5	No	No	No	No	Yes	No	No	No	No	S� [Yes]	S� [Yes]	S� [Yes]	No	No	Unchecked	Unchecked	Unchecked
88	93	Masculino (Male)	22	Negativo	14	Yes	3	Yes	No	No	No	Yes	Yes	Yes	No	No	S� [Yes]	S� [Yes]	No	No	No	Unchecked	Checked	Unchecked
95	93	Femenino (Female)	21	Negativo	3	Yes	8	Yes	No	Yes	No	Yes	Yes	Yes	No	No	S� [Yes]	No	No	No	No	Unchecked	Unchecked	Unchecked
96	93	Masculino (Male)	21	Negativo	3	Yes	4	No	No	No	No	Yes	No	No	No	No	S� [Yes]	No	No	No	S� [Yes]	Unchecked	Checked	Unchecked
115	92	Femenino (Female)	21	Negativo	5	No	5	No	No	No	No	No	No	No	No	S� [Yes]	S� [Yes]	S� [Yes]	S� [Yes]	No	No	Checked	Unchecked	Checked
159	88	Femenino (Female)	20	Negativo	14	No	5	No	No	No	No	No	No	No	No	S� [Yes]	S� [Yes]	S� [Yes]	S� [Yes]	No	No	Checked	Unchecked	Unchecked
201	84	Femenino (Female)	19	Negativo	9	No	5	No	No	No	No	Yes	Yes	No	No	S� [Yes]	S� [Yes]	S� [Yes]	S� [Yes]	No	No	Checked	Checked	Checked
238	78	Femenino (Female)	18	Negativo	14	Yes	4	Yes	No	Yes	No	Yes	Yes	No	No	S� [Yes]	S� [Yes]	S� [Yes]	S� [Yes]	No	No	Checked	Unchecked	Unchecked
12	104	Masculino (Male)	24	Negativo	6	No	3	No	No	No	No	Yes	No	No	No	No	S� [Yes]	No	S� [Yes]	No	No	Checked	Unchecked	Unchecked
28	102	Masculino (Male)	23	Negativo	8	No	5	No	No	No	No	Yes	Yes	No	No	No	S� [Yes]	No	S� [Yes]	No	No	Unchecked	Unchecked	Unchecked
38	99	Masculino (Male)	23	Positivo	3	No	3	No	No	No	No	Yes	No	No	No	No	No	No	S� [Yes]	No	No	Checked	Unchecked	Unchecked
174	86	Femenino (Female)	20	Negativo	2	No	4	Yes	No	No	No	Yes	No	No	No	No	S� [Yes]	S� [Yes]	S� [Yes]	No	No	Checked	Unchecked	Unchecked
208	83	Femenino (Female)	19	Negativo	12	Yes	5	No	No	Yes	No	Yes	Yes	Yes	No	S� [Yes]	S� [Yes]	S� [Yes]	S� [Yes]	No	No	Checked	Unchecked	Unchecked
276	74	Masculino (Male)	17	Negativo	1	Yes	9	Yes	Yes	Yes	Yes	Yes	Yes	Yes	Yes	No	S� [Yes]	No	S� [Yes]	No	No	Checked	Checked	Unchecked
288	74	Masculino (Male)	17	Negativo		No	6	No	No	No	No	No	No	No	No	S� [Yes]	S� [Yes]	S� [Yes]	No	No	No	Unchecked	Unchecked	Unchecked
361	64	Masculino (Male)	15	Negativo	7	No	4	No	No	No	No	No	No	No	No	No	S� [Yes]	No	No	No	No	Checked	Unchecked	Unchecked
395	59	Femenino (Female)	13	Negativo	2	No	3	No	No	Yes	No	No	Yes	No	No	No	S� [Yes]	S� [Yes]	S� [Yes]	No	No	Checked	Unchecked	Checked
405	58	Masculino (Male)	13	Negativo	6	No	6	Yes	No	No	No	Yes	No	No	No	No	S� [Yes]	No	S� [Yes]	No	No	Checked	Unchecked	Unchecked
34	100	Masculino (Male)	23	Negativo	7	No	5	Yes	No	Yes	No	Yes	No	No	No	S� [Yes]	S� [Yes]	S� [Yes]	S� [Yes]	S� [Yes]	No	Unchecked	Checked	Unchecked
54	97	Femenino (Female)	22	Negativo	2	No	5	No	No	No	No	No	No	No	No	No	S� [Yes]	S� [Yes]	S� [Yes]	No	No	Checked	Checked	Unchecked
82	95	Masculino (Male)	22	Negativo	4	No	3	Yes	No	No	No	Yes	No	No	No	No	S� [Yes]	S� [Yes]	S� [Yes]	No	No	Checked	Unchecked	Unchecked
228	81	Femenino (Female)	19	Negativo	2	No	4	No	No	No	No	No	No	No	No	S� [Yes]	S� [Yes]	No	S� [Yes]	No	No	Checked	Unchecked	Unchecked
302	72	Masculino (Male)	17	Positivo	1	No	10	No	No	No	No	No	No	No	No	No	S� [Yes]	No	No	No	No	Checked	Checked	Unchecked
303	72	Masculino (Male)	17	Negativo	4	No	10	No	No	No	No	No	No	No	No	No	S� [Yes]	S� [Yes]	S� [Yes]	No	No	Unchecked	Unchecked	Checked
310	72	Femenino (Female)	16	Positivo	14	Yes	5	Yes	No	Yes	No	No	Yes	No	No	S� [Yes]	No	No	S� [Yes]	No	No	Checked	Checked	Unchecked
332	69	Masculino (Male)	16	Positivo	4	No	3	No	No	No	No	Yes	Yes	No	No	S� [Yes]	No	No	No	No	No	Unchecked	Unchecked	Unchecked
363	63	Masculino (Male)	14	Negativo	8	No	4	No	No	No	No	No	No	No	No	No	No	S� [Yes]	S� [Yes]	No	No	Unchecked	Unchecked	Unchecked
426	51	Femenino (Female)	12	Negativo	1	No	3	No	Yes	No	No	Yes	No	No	No	S� [Yes]	S� [Yes]	S� [Yes]	S� [Yes]	No	No	Checked	Checked	Unchecked
203	84	Femenino (Female)	19	Negativo	4	No	5	No	No	No	No	No	No	No	No	No	No	S� [Yes]	S� [Yes]	No	No	Unchecked	Unchecked	Unchecked
234	80	Masculino (Male)	18	Negativo	4	No	5	No	No	No	No	Yes	No	No	No	S� [Yes]	S� [Yes]	S� [Yes]	S� [Yes]	No	No	Checked	Unchecked	Unchecked
248	78	Femenino (Female)	18	Negativo	7	No	4	Yes	No	Yes	No	Yes	No	No	No	No	S� [Yes]	No	S� [Yes]	No	No	Unchecked	Checked	Unchecked
264	77	Masculino (Male)	18	Negativo	2	No	5	No	No	No	No	Yes	No	No	No	No	S� [Yes]	No	S� [Yes]	No	No	Checked	Checked	Unchecked
360	64	Masculino (Male)	15	Negativo	7	No	7	Yes	No	No	No	Yes	Yes	No	No	No	S� [Yes]	No	S� [Yes]	No	No	Checked	Unchecked	Unchecked
378	63	Masculino (Male)	14	Negativo	3	No	4	Yes	No	No	No	Yes	No	No	No	No	S� [Yes]	S� [Yes]	S� [Yes]	No	No	Checked	Checked	Unchecked
392	59	Femenino (Female)	13	Negativo	3	No	4	Yes	No	No	No	Yes	No	No	No	S� [Yes]	S� [Yes]	S� [Yes]	S� [Yes]	No	No	Checked	Unchecked	Unchecked
129	90	Masculino (Male)	21	Negativo	14	No	4	Yes	No	Yes	No	Yes	Yes	No	No	No	S� [Yes]	No	No	No	No	Unchecked	Unchecked	Unchecked
313	71	Femenino (Female)	16	Negativo	3	No	3	No	No	No	No	No	No	No	No	S� [Yes]	S� [Yes]	S� [Yes]	S� [Yes]	No	No	Unchecked	Unchecked	Unchecked
39	100	Masculino (Male)	23	Positivo	7	No	3	No	No	Yes	No	Yes	No	No	No	No	S� [Yes]	No	S� [Yes]	No	S� [Yes]	Unchecked	Unchecked	Unchecked
103	93	Masculino (Male)	21	Positivo	4	No	4	No	No	No	No	Yes	No	No	No	No	No	No sabe/Se niega a responder [Don't know/Refused to respond]	No	No	No	Checked	Checked	Unchecked
155	89	Masculino (Male)	20	Negativo	5	No	7	No	No	Yes	No	Yes	Yes	No	No	S� [Yes]	S� [Yes]	No	S� [Yes]	No	No	Checked	Unchecked	Checked
253	77	Masculino (Male)	18	Negativo	9	No	6	No	No	No	No	No	Yes	No	No	No	No	No	No	No	No	Unchecked	Unchecked	Unchecked
298	74	Femenino (Female)	17	Negativo	3	No	3	No	No	No	No	No	No	No	No	No	S� [Yes]	No	No	No	No	Checked	Checked	Unchecked
95	94	Femenino (Female)	22	Negativo	3	No	6	Yes	No	Yes	No	Yes	Yes	No	No	No	S� [Yes]	No	No	No	No	Unchecked	Unchecked	Unchecked
171	88	Femenino (Female)	20	Positivo	5	Yes	5	Yes	No	Yes	No	Yes	No	No	No	No	S� [Yes]	S� [Yes]	S� [Yes]	No	No	Checked	Unchecked	Unchecked
196	85	Femenino (Female)	19	Negativo	5	No	4	Yes	No	Yes	No	No	No	No	No	No	S� [Yes]	No	S� [Yes]	No	No	Unchecked	Unchecked	Unchecked
286	75	Femenino (Female)	17	Positivo	7	No	4	No	No	No	No	No	No	No	No	No	S� [Yes]	No	No	No	No	Checked	Unchecked	Unchecked
344	68	Femenino (Female)	15	Negativo	1	Yes	4	No	No	Yes	No	Yes	Yes	Yes	Yes	S� [Yes]	S� [Yes]	No	S� [Yes]	No	No	Unchecked	Unchecked	Checked
116	93	Masculino (Male)	21	Negativo	4	Yes	5	No	No	Yes	No	Yes	Yes	Yes	No	No	S� [Yes]	No	S� [Yes]	No	No	Checked	Unchecked	Unchecked
129	90	Masculino (Male)	21	Negativo	14	No	4	Yes	No	Yes	No	Yes	Yes	No	No	No	S� [Yes]	No	No	No	No	Unchecked	Unchecked	Unchecked
138	91	Femenino (Female)	21	Positivo	7	No	5	No	No	Yes	No	No	Yes	No	No	S� [Yes]	S� [Yes]	S� [Yes]	S� [Yes]	No	No	Checked	Unchecked	Unchecked
209	84	Masculino (Male)	19	Negativo	3	No	5	No	No	No	No	No	No	No	No	S� [Yes]	S� [Yes]	S� [Yes]	S� [Yes]	No	No	Checked	Checked	Checked
241	80	Femenino (Female)	18	Negativo	7	No	8	Yes	No	Yes	No	No	No	Yes	No	S� [Yes]	S� [Yes]	No	No	No	No	Checked	Unchecked	Unchecked
122	92	Masculino (Male)	21	Negativo	1	No	3	No	No	No	No	No	No	No	No	No	No	No	S� [Yes]	No	No	Checked	Unchecked	Unchecked
180	86	Masculino (Male)	20	Negativo	5	No	5	No	No	No	No	Yes	No	No	No	S� [Yes]	S� [Yes]	S� [Yes]	S� [Yes]	No	No	Unchecked	Unchecked	Unchecked
236	79	Femenino (Female)	19	Negativo	4	No	5	No	No	Yes	No	Yes	No	No	No	No	S� [Yes]	No	S� [Yes]	No	No	Unchecked	Unchecked	Unchecked
97	95	Masculino (Male)	22	Negativo	2	Yes	3	No	No	No	No	Yes	No	No	No	No	S� [Yes]	No	S� [Yes]	No	No	Checked	Unchecked	Unchecked
355	66	Femenino (Female)	15	Negativo	2	No	3	No	No	No	No	No	No	No	No	No	S� [Yes]	No	S� [Yes]	No	No	Unchecked	Checked	Unchecked
440	49	Masculino (Male)	11	Negativo	1	No	5	No	No	No	No	No	No	No	No	No	No	No	No	No	No	Checked	Checked	Unchecked
191	86	Masculino (Male)	20	Negativo	11	No	6	No	No	Yes	Yes	Yes	Yes	No	Yes	S� [Yes]	S� [Yes]	S� [Yes]	S� [Yes]	No	No	Unchecked	Unchecked	Unchecked
64	98	Femenino (Female)	22	Negativo	4	No	5	No	No	No	No	Yes	No	No	No	S� [Yes]	S� [Yes]	No	No	No	No	Unchecked	Unchecked	Unchecked
112	94	Femenino (Female)	22	Negativo	9	Yes	5	No	No	No	No	No	No	No	No	No	S� [Yes]	No	No	No	No	Unchecked	Checked	Unchecked
257	78	Femenino (Female)	18	Negativo	5	No	4	No	No	Yes	No	No	No	No	No	S� [Yes]	S� [Yes]	S� [Yes]	S� [Yes]	No	No	Checked	Unchecked	Unchecked
287	75	Masculino (Male)	18	Negativo	7	No	7	Yes	No	No	No	No	No	No	No	No	No	No	S� [Yes]	No	No	Unchecked	Unchecked	Unchecked
294	75	Masculino (Male)	17	Positivo	3	No	7	No	No	Yes	No	Yes	No	No	No	S� [Yes]	S� [Yes]	S� [Yes]	S� [Yes]	No	No	Checked	Checked	Unchecked
325	70	Masculino (Male)	16	Negativo	9	No	6	No	No	No	No	No	No	No	No	No	No	S� [Yes]	S� [Yes]	No	No	Unchecked	Unchecked	Unchecked
333	70	Femenino (Female)	16	Negativo	1	No	3	No	No	Yes	No	No	No	No	No	S� [Yes]	S� [Yes]	No	S� [Yes]	No	No	Unchecked	Checked	Unchecked
350	69	Masculino (Male)	15	Negativo	16	No	7	No	No	Yes	No	No	No	No	No	S� [Yes]	S� [Yes]	S� [Yes]	S� [Yes]	No	No	Unchecked	Checked	Checked
406	113	Femenino (Female)	14	Negativo	3	Yes	5	Yes	No	No	No	Yes	No	No	No	No	S� [Yes]	No	S� [Yes]	No	No	Checked	Checked	Unchecked
346	68	Femenino (Female)	16	Negativo	7	No	3	No	No	No	No	Yes	No	No	No	S� [Yes]	S� [Yes]	S� [Yes]	S� [Yes]	No	No	Unchecked	Unchecked	Checked
420	58	Masculino (Male)	13	Negativo	1	Yes	7	Yes	Yes	No	No	Yes	No	No	No	No	S� [Yes]	No	No	No	No	Checked	Unchecked	Unchecked
426	53	Femenino (Female)	12	Negativo	2	No	3	No	No	No	No	No	No	No	No	No	S� [Yes]	S� [Yes]	No	No	No	Checked	Checked	Unchecked
13	107	Masculino (Male)	25	Positivo	4	No	4	No	No	No	No	No	No	No	No	No	S� [Yes]	No	S� [Yes]	No	No	Checked	Checked	Checked
88	96	Masculino (Male)	22	Negativo	11	No	4	Yes	No	Yes	No	Yes	No	No	No	No	No	S� [Yes]	No	No	No	Unchecked	Checked	Unchecked
106	94	Masculino (Male)	22	Negativo	8	No	4	Yes	No	Yes	No	No	No	No	No	No	S� [Yes]	No	No	No	No	Unchecked	Unchecked	Unchecked
164	90	Masculino (Male)	21	Negativo	11	No	3	Yes	No	Yes	No	Yes	Yes	No	No	No	S� [Yes]	No	No	No	No	Checked	Unchecked	Unchecked
373	64	Femenino (Female)	15	Negativo	8	No	4	No	No	No	No	Yes	No	No	No	No	S� [Yes]	No	S� [Yes]	No	No	Unchecked	Unchecked	Unchecked
379	63	Masculino (Male)	15	Negativo	7	No	4	No	No	No	No	Yes	No	No	No	S� [Yes]	S� [Yes]	S� [Yes]	S� [Yes]	No	No	Checked	Checked	Checked
154	90	Masculino (Male)	21	Negativo	3	Yes	5	Yes	No	Yes	No	Yes	Yes	No	No	No	S� [Yes]	S� [Yes]	S� [Yes]	No	No	Checked	Checked	Unchecked
188	88	Femenino (Female)	20	Negativo	10	No	3	No	No	Yes	No	Yes	No	No	No	No	S� [Yes]	S� [Yes]	S� [Yes]	No	No	Checked	Unchecked	Unchecked
262	79	Femenino (Female)	18	Negativo	7	No	5	No	No	No	No	No	No	No	No	S� [Yes]	S� [Yes]	S� [Yes]	S� [Yes]	No	No	Checked	Unchecked	Unchecked
38	102	Masculino (Male)	23	Positivo	6	No	5	Yes	No	No	No	No	No	No	No	No	S� [Yes]	No	S� [Yes]	No	No	Checked	Unchecked	Unchecked
243	82	Femenino (Female)	19	Negativo	1	No	4	No	No	No	No	No	No	No	No	No	S� [Yes]	No	S� [Yes]	No	No	Checked	Checked	Unchecked
249	80	Masculino (Male)	18	Negativo	3	No	4	No	No	No	No	No	No	No	No	No	S� [Yes]	No	No	No	No	Unchecked	Unchecked	Unchecked
327	72	Masculino (Male)	17	Negativo	4	Yes	3	Yes	No	No	No	No	No	No	No	No sabe/Se niega a responder [Don't know/Refused to respond]	S� [Yes]	S� [Yes]	S� [Yes]	No	No	Checked	Unchecked	Unchecked
381	63	Masculino (Male)	15	Negativo	5	No	5	Yes	No	No	No	Yes	Yes	No	No	S� [Yes]	S� [Yes]	No	S� [Yes]	No	No	Unchecked	Unchecked	Unchecked
63	100	Femenino (Female)	23	Negativo	4	No	4	Yes	No	No	No	No	No	No	No	No	S� [Yes]	S� [Yes]	No	No	No	Checked	Checked	Unchecked
75	99	Masculino (Male)	23	Negativo	9	No	5	No	No	No	No	No	No	No	No	No	S� [Yes]	No	No	No	No	Unchecked	Unchecked	Unchecked
97	96	Masculino (Male)	22	Negativo	4	No	4	No	No	No	No	No	No	No	No	No	S� [Yes]	No	S� [Yes]	No	No	Checked	Checked	Unchecked
295	76	Masculino (Male)	17	Positivo	5	No	7	No	No	No	No	No	No	No	No	No	S� [Yes]	S� [Yes]	S� [Yes]	No	No	Checked	Unchecked	Checked
413	59	Masculino (Male)	14	Negativo	1	Yes	4	Yes	No	Yes	No	No	Yes	No	No	No	S� [Yes]	No	S� [Yes]	No	No	Checked	Checked	Unchecked
98	96	Masculino (Male)	22	Negativo	3	No	10	No	No	No	No	Yes	No	No	No	No	S� [Yes]	S� [Yes]	S� [Yes]	No	No	Unchecked	Unchecked	Unchecked
306	75	Masculino (Male)	17	Negativo	7	Yes	7	Yes	No	Yes	No	Yes	Yes	Yes	Yes	S� [Yes]	S� [Yes]	S� [Yes]	S� [Yes]	No	No	Checked	Unchecked	Checked
370	66	Masculino (Male)	15	Negativo	3	No	3	Yes	No	No	No	No	No	No	No	No	S� [Yes]	No	S� [Yes]	No	S� [Yes]	Checked	Checked	Unchecked
126	95	Femenino (Female)	22	Negativo	17	No	7	No	No	No	No	No	No	No	No	No	S� [Yes]	S� [Yes]	S� [Yes]	S� [Yes]	No	Checked	Unchecked	Checked
58	101	Masculino (Male)	23	Negativo	3	No	6	No	No	No	No	No	No	No	No	No	No	No	S� [Yes]	No	No	Checked	Checked	Unchecked
115	96	Femenino (Female)	22	Negativo	24	No	8	No	No	No	No	Yes	No	Yes	No	S� [Yes]	S� [Yes]	S� [Yes]	S� [Yes]	No	No	Checked	Unchecked	Unchecked
280	79	Masculino (Male)	18	Negativo	3	No	4	No	No	No	No	No	No	No	No	No	S� [Yes]	S� [Yes]	S� [Yes]	No	No	Unchecked	Unchecked	Unchecked
355	69	Femenino (Female)	16	Negativo	1	No	5	No	No	Yes	No	Yes	No	No	No	No	S� [Yes]	S� [Yes]	S� [Yes]	No	No	Unchecked	Checked	Unchecked
55	100	Masculino (Male)	23	Negativo	8	No	6	No	No	No	No	No	No	No	No	No	S� [Yes]	No	No	No	No	Checked	Unchecked	Unchecked
244	85	Femenino (Female)	19	Negativo	3	No	4	No	No	No	No	Yes	No	No	No	No	S� [Yes]	S� [Yes]	S� [Yes]	No	No	Checked	Checked	Unchecked
308	76	Femenino (Female)	18	Negativo	2	Yes	4	No	No	No	No	No	No	No	No	No	S� [Yes]	No	No	No	No	Checked	Unchecked	Unchecked
367	68	Masculino (Male)	15	Negativo	1	No	6	No	No	No	No	Yes	No	No	No	S� [Yes]	S� [Yes]	S� [Yes]	S� [Yes]	No	No	Checked	Unchecked	Unchecked
114	96	Masculino (Male)	22	Negativo	3	No	4	Yes	No	No	No	No	No	No	No	No	S� [Yes]	No	No	No	No	Checked	Unchecked	Unchecked
141	95	Masculino (Male)	21	Negativo	6	No	5	Yes	No	No	No	Yes	Yes	No	No	No	S� [Yes]	S� [Yes]	No	No	No	Unchecked	Unchecked	Unchecked
245	83	Femenino (Female)	19	Negativo	5	No	4	No	No	No	No	No	No	No	No	No	No	No	S� [Yes]	No	No	Checked	Unchecked	Checked
239	83	Femenino (Female)	19	Negativo	10	Yes	7	No	No	No	No	Yes	Yes	No	No	No	S� [Yes]	No	No	No	No	Unchecked	Checked	Unchecked
362	68	Masculino (Male)	15	Negativo	5	Yes	4	Yes	No	No	No	Yes	Yes	No	No	No	S� [Yes]	No	S� [Yes]	No	No	Unchecked	Unchecked	Unchecked
263	80	Masculino (Male)	19	Negativo	5	No	3	No	No	Yes	No	No	No	No	No	S� [Yes]	S� [Yes]	S� [Yes]	S� [Yes]	No	No	Checked	Unchecked	Unchecked
243	85	Femenino (Female)	19	Negativo	3	No	4	No	No	No	No	No	No	No	No	No	S� [Yes]	No	S� [Yes]	No	No	Checked	Checked	Unchecked
347	72	Femenino (Female)	16	Negativo	7	No	12	Yes	No	Yes	No	Yes	Yes	Yes	No	S� [Yes]	S� [Yes]	S� [Yes]	S� [Yes]	No	No	Unchecked	Unchecked	Unchecked
435	54	Masculino (Male)	13	Negativo	7	No	6	No	No	No	No	No	No	No	No	S� [Yes]	S� [Yes]	No	S� [Yes]	No	No	Checked	Unchecked	Unchecked
321	76	Femenino (Female)	17	Negativo	13	No	7	No	No	No	No	No	No	No	No	S� [Yes]	S� [Yes]	S� [Yes]	S� [Yes]	No	No	Unchecked	Unchecked	Unchecked
220	88	Femenino (Female)	20	Negativo	3	No	5	No	No	Yes	No	No	No	No	No	S� [Yes]	S� [Yes]	S� [Yes]	No	No	No	Unchecked	Unchecked	Unchecked
276	81	Masculino (Male)	19	Negativo		Yes		No	No	No	No	No	No	No	No	No	S� [Yes]	No	S� [Yes]	No	No	Checked	Checked	Unchecked
363	69	Masculino (Male)	16	Negativo	7	No	4	No	No	No	No	Yes	No	No	No	No	S� [Yes]	No	No	No	No	Unchecked	Unchecked	Unchecked
37	105	Femenino (Female)	24	Negativo	1	No	3	Yes	No	No	No	Yes	Yes	No	No	S� [Yes]	S� [Yes]	No	S� [Yes]	No	S� [Yes]	Unchecked	Unchecked	Unchecked
222	87	Femenino (Female)	20	Negativo	3	No	3	No	No	No	No	Yes	No	No	No	No	S� [Yes]	S� [Yes]	S� [Yes]	No	No	Unchecked	Unchecked	Unchecked
247	83	Masculino (Male)	19	Negativo	13	No	4	No	No	No	No	Yes	No	No	No	No	S� [Yes]	No	S� [Yes]	No	No	Checked	Checked	Checked
430	56	Femenino (Female)	13	Negativo	7	No	7	Yes	Yes	No	No	No	No	No	No	No	S� [Yes]	S� [Yes]	S� [Yes]	No	No	Unchecked	Unchecked	Unchecked
72	103	Masculino (Male)	23	Negativo	4	No	4	Yes	Yes	Yes	No	Yes	Yes	No	No	S� [Yes]	S� [Yes]	S� [Yes]	No	No	No	Unchecked	Unchecked	Unchecked
369	69	Femenino (Female)	16	Negativo	13	Yes	5	No	No	No	No	Yes	Yes	No	No	S� [Yes]	S� [Yes]	No	S� [Yes]	No	No	Checked	Unchecked	Unchecked
424	57	Femenino (Female)	13	Negativo	6	No	7	Yes	No	No	No	No	No	No	No	S� [Yes]	S� [Yes]	S� [Yes]	S� [Yes]	No	No	Checked	Checked	Unchecked
434	55	Masculino (Male)	13	Negativo	3	Yes	7	No	No	No	No	No	No	No	No	No	No	No	S� [Yes]	No	No	Checked	Unchecked	Unchecked
443	54	Masculino (Male)	12	Negativo	7	No	4	No	No	No	No	Yes	No	No	No	No	No	No	S� [Yes]	No	No	Unchecked	Unchecked	Unchecked
62	104	Masculino (Male)	24	Negativo	4	No	6	Yes	No	No	No	No	Yes	No	No	No	S� [Yes]	S� [Yes]	S� [Yes]	No	No	Checked	Unchecked	Unchecked
351	72	Femenino (Female)	16	Negativo	4	No	5	No	No	No	No	No	No	No	No	No	S� [Yes]	No	S� [Yes]	No	No	Checked	Checked	Checked
402	65	Masculino (Male)	15	Negativo	3	No	4	No	No	No	No	No	No	No	No	No	S� [Yes]	No	S� [Yes]	No	No	Unchecked	Unchecked	Unchecked
39	106	Masculino (Male)	24	Negativo	2	No	5	No	No	No	No	No	No	No	No	No	S� [Yes]	S� [Yes]	S� [Yes]	No	No	Checked	Unchecked	Unchecked
184	92	Masculino (Male)	21	Negativo	4	No	4	Yes	No	Yes	No	Yes	Yes	No	No	No	S� [Yes]	S� [Yes]	S� [Yes]	No	No	Unchecked	Unchecked	Unchecked
236	87	Femenino (Female)	20	Positivo	4	No	3	No	No	No	No	Yes	Yes	No	No	S� [Yes]	S� [Yes]	No	No	No	No	Unchecked	Unchecked	Unchecked
303	79	Masculino (Male)	18	Negativo	5	No	5	No	No	No	No	No	No	No	No	No	S� [Yes]	No	S� [Yes]	No	No	Unchecked	Unchecked	Unchecked
243	139	Femenino (Female)	20	Negativo	4	No	4	No	No	No	No	Yes	No	No	No	No	S� [Yes]	No	No	No	No	Checked	Checked	Unchecked
130	98	Masculino (Male)	23	Negativo	4	No	4	No	No	No	No	Yes	No	No	No	No	S� [Yes]	No	S� [Yes]	No	No	Checked	Checked	Unchecked
162	96	Femenino (Female)	22	Negativo	2	No	6	Yes	No	Yes	No	Yes	No	No	No	No	No	No	S� [Yes]	No	No	Unchecked	Unchecked	Unchecked
58	104	Masculino (Male)	24	Negativo	1	Yes	3	Yes	No	Yes	No	No	Yes	Yes	No	No	S� [Yes]	No	No	No	No	Checked	Checked	Unchecked
222	89	Femenino (Female)	20	Negativo	7	No	4	Yes	No	Yes	No	Yes	Yes	No	No	No	S� [Yes]	No	S� [Yes]	No	No	Unchecked	Unchecked	Unchecked
262	84	Femenino (Female)	19	Negativo	10	No	4	No	No	No	No	Yes	Yes	No	No	S� [Yes]	S� [Yes]	S� [Yes]	S� [Yes]	No	No	Checked	Unchecked	Unchecked
311	80	Femenino (Female)	18	Negativo	2	No	2	No	No	No	No	No	No	No	No	S� [Yes]	S� [Yes]	S� [Yes]	S� [Yes]	No	No	Checked	Unchecked	Unchecked
193	93	Femenino (Female)	21	Negativo	2	Yes	5	No	No	No	No	Yes	Yes	No	No	S� [Yes]	No	No	S� [Yes]	No	No	Checked	Unchecked	Unchecked
242	88	Masculino (Male)	20	Negativo	6	No	4	Yes	No	No	No	Yes	Yes	No	No	S� [Yes]	S� [Yes]	S� [Yes]	No	No	No	Checked	Checked	Unchecked
159	96	Femenino (Female)	22	Negativo	6	No	5	Yes	No	Yes	No	Yes	Yes	No	No	S� [Yes]	S� [Yes]	No	S� [Yes]	No	No	Checked	Unchecked	Unchecked
201	93	Femenino (Female)	21	Negativo	6	No	8	No	No	Yes	No	Yes	Yes	No	No	S� [Yes]	S� [Yes]	S� [Yes]	S� [Yes]	No	No	Checked	Unchecked	Unchecked
247	86	Masculino (Male)	20	Negativo	3	No	4	Yes	No	No	No	Yes	No	No	No	S� [Yes]	No	S� [Yes]	S� [Yes]	No	No	Checked	Unchecked	Checked
151	97	Masculino (Male)	22	Negativo	6	No	4	Yes	Yes	No	No	Yes	No	No	No	S� [Yes]	S� [Yes]	S� [Yes]	S� [Yes]	No	No	Checked	Unchecked	Unchecked
275	84	Masculino (Male)	19	Negativo		Yes		Yes	No	No	No	Yes	Yes	No	No	S� [Yes]	S� [Yes]	S� [Yes]	No	No	No	Unchecked	Unchecked	Unchecked
183	95	Masculino (Male)	22	Negativo	8	Yes	4	No	No	No	No	No	No	No	No	No	S� [Yes]	No	No	No	No	Unchecked	Unchecked	Unchecked
362	73	Masculino (Male)	17	Negativo	5	No	4	No	No	No	No	No	No	No	No	No	S� [Yes]	S� [Yes]	S� [Yes]	No	No	Unchecked	Unchecked	Unchecked
349	75	Masculino (Male)	17	Negativo	6	Yes	6	Yes	No	No	No	Yes	No	No	No	S� [Yes]	S� [Yes]	S� [Yes]	S� [Yes]	No	No	Checked	Unchecked	Checked
413	66	Masculino (Male)	15	Negativo	2	No	3	Yes	No	Yes	No	Yes	Yes	No	No	No	S� [Yes]	No	S� [Yes]	No	No	Unchecked	Unchecked	Unchecked
147	99	Femenino (Female)	23	Negativo	11	Yes	10	Yes	No	Yes	Yes	Yes	Yes	Yes	Yes	S� [Yes]	No	No	S� [Yes]	No	No	Unchecked	Checked	Unchecked
394	68	Femenino (Female)	16	Negativo	3	No	5	No	No	No	No	No	No	No	No	S� [Yes]	S� [Yes]	No	S� [Yes]	No	No	Unchecked	Unchecked	Unchecked
214	92	Masculino (Male)	21	Negativo	6	No	4	Yes	No	Yes	No	Yes	Yes	No	No	No	S� [Yes]	No	No	No	No	Unchecked	Checked	Unchecked
211	92	Femenino (Female)	21	Negativo	4	Yes	4	Yes	No	No	No	No	No	No	No	No	S� [Yes]	No	No	No	No	Checked	Checked	Unchecked
201	95	Femenino (Female)	21	Negativo	4	No	4	No	No	Yes	No	Yes	No	No	No	S� [Yes]	S� [Yes]	S� [Yes]	S� [Yes]	No	No	Checked	Unchecked	Unchecked
266	87	Femenino (Female)	20	Negativo	7	No	6	No	No	No	No	No	No	No	No	S� [Yes]	S� [Yes]	S� [Yes]	S� [Yes]	No	No	Unchecked	Unchecked	Unchecked
374	73	Femenino (Female)	17	Positivo	3	No	4	No	No	Yes	No	No	No	No	No	No	S� [Yes]	S� [Yes]	S� [Yes]	No	No	Checked	Unchecked	Unchecked
114	102	Masculino (Male)	23	Negativo	2	No	4	No	No	No	No	Yes	No	No	No	No	S� [Yes]	No	No	No	No	Checked	Unchecked	Unchecked
354	76	Masculino (Male)	17	Negativo	4	No	4	No	Yes	Yes	No	Yes	Yes	Yes	No	S� [Yes]	S� [Yes]	No	S� [Yes]	S� [Yes]	No	Checked	Unchecked	Unchecked
96	104	Masculino (Male)	24	Negativo	2	Yes	3	Yes	No	No	Yes	Yes	Yes	Yes	Yes	S� [Yes]	S� [Yes]	S� [Yes]	No	No	No	Checked	Checked	Unchecked
177	97	Masculino (Male)	22	Negativo	2	Yes	6	No	No	Yes	No	Yes	Yes	No	No	S� [Yes]	S� [Yes]	No	S� [Yes]	No	No	Checked	Unchecked	Unchecked
274	86	Masculino (Male)	20	Negativo	1	No	3	No	No	No	No	No	No	No	No	No	S� [Yes]	No	S� [Yes]	No	No	Checked	Unchecked	Unchecked
132	101	Femenino (Female)	23	Negativo	1	Yes	6	No	No	No	No	No	No	No	No	S� [Yes]	S� [Yes]	S� [Yes]	S� [Yes]	No	No	Checked	Checked	Unchecked
365	73	Masculino (Male)	17	Negativo	7	No	5	Yes	Yes	Yes	No	Yes	Yes	No	No	No	S� [Yes]	No	S� [Yes]	No	No	Checked	Unchecked	Unchecked
434	60	Masculino (Male)	14	Positivo	4	No	6	No	No	Yes	No	No	No	No	No	No	S� [Yes]	S� [Yes]	S� [Yes]	No	No	Unchecked	Unchecked	Unchecked
99	105	Masculino (Male)	24	Negativo	4	No	4	No	No	No	No	No	No	No	No	S� [Yes]	No	No	No	No	No	Checked	Unchecked	Unchecked
356	77	Masculino (Male)	17	Negativo	7	No	6	No	No	No	No	Yes	No	No	No	S� [Yes]	S� [Yes]	No	No	No	No	Unchecked	Checked	Unchecked
369	75	Femenino (Female)	17	Negativo	8	No	4	No	No	No	No	Yes	No	No	No	S� [Yes]	S� [Yes]	S� [Yes]	S� [Yes]	No	No	Checked	Checked	Checked
390	73	Femenino (Female)	17	Negativo	2	Yes	5	Yes	No	Yes	Yes	No	No	Yes	Yes	S� [Yes]	S� [Yes]	S� [Yes]	S� [Yes]	No	No	Unchecked	Unchecked	Unchecked
18	116	Femenino (Female)	26	Negativo	2	Yes	4	Yes	No	Yes	No	Yes	No	No	No	No	S� [Yes]	S� [Yes]	S� [Yes]	No	S� [Yes]	Unchecked	Unchecked	Unchecked
287	86	Masculino (Male)	20	Negativo	10	No	5	Yes	No	Yes	No	No	Yes	No	No	No	S� [Yes]	S� [Yes]	S� [Yes]	No	No	Unchecked	Unchecked	Unchecked
295	85	Masculino (Male)	20	Negativo	5	No	4	No	No	No	No	No	No	No	No	No	S� [Yes]	No	S� [Yes]	No	No	Unchecked	Unchecked	Unchecked
346	78	Femenino (Female)	18	Negativo	12	No	5	No	No	No	No	Yes	No	No	No	S� [Yes]	S� [Yes]	S� [Yes]	S� [Yes]	No	No	Checked	Checked	Unchecked
209	96	Masculino (Male)	22	Negativo	3	No	4	No	No	No	No	No	No	No	No	S� [Yes]	S� [Yes]	No	S� [Yes]	No	No	Unchecked	Checked	Unchecked
202	95	Masculino (Male)	22	Negativo	23	No	5	Yes	No	No	No	No	No	No	No	S� [Yes]	S� [Yes]	S� [Yes]	S� [Yes]	No	No	Checked	Unchecked	Checked
273	89	Femenino (Female)	20	Negativo		Yes		Yes	No	No	Yes	Yes	Yes	No	Yes	S� [Yes]	S� [Yes]	No	S� [Yes]	No	No	Unchecked	Checked	Unchecked
96	106	Masculino (Male)	24	Negativo	2	Yes	5	Yes	No	No	Yes	No	No	Yes	Yes	S� [Yes]	S� [Yes]	No	No	No	No	Checked	Checked	Unchecked
284	88	Femenino (Female)	20	Negativo	4	No	3	No	No	No	No	Yes	No	No	No	S� [Yes]	S� [Yes]	S� [Yes]	S� [Yes]	No	No	Checked	Checked	Unchecked
337	81	Masculino (Male)	19	Negativo	4	Yes	4	No	No	No	No	Yes	Yes	No	No	No	S� [Yes]	S� [Yes]	S� [Yes]	No	No	Checked	Unchecked	Unchecked
302	86	Masculino (Male)	20	Positivo		Yes		Yes	No	No	No	Yes	No	No	No	No	S� [Yes]	No	S� [Yes]	No	No	Checked	Unchecked	Unchecked
373	76	Femenino (Female)	17	Positivo	10	No	5	No	No	Yes	No	No	Yes	No	No	No	S� [Yes]	No	S� [Yes]	No	No	Unchecked	Unchecked	Unchecked
126	105	Femenino (Female)	24	Negativo	31	Yes	4	Yes	No	No	No	Yes	No	No	No	No	S� [Yes]	S� [Yes]	S� [Yes]	No	No	Checked	Unchecked	Checked
401	72	Masculino (Male)	17	Negativo	10	No	4	No	No	Yes	No	No	No	No	No	No	S� [Yes]	No	No	No	No	Unchecked	Unchecked	Unchecked
395	73	Femenino (Female)	17	Negativo	0	No	5	No	No	No	No	No	No	No	No	No	S� [Yes]	No	S� [Yes]	No	No	Checked	Checked	Unchecked
429	65	Masculino (Male)	15	Positivo	6	No	8	No	No	No	No	No	No	No	No	S� [Yes]	S� [Yes]	S� [Yes]	S� [Yes]	No	No	Checked	Unchecked	Unchecked
443	62	Masculino (Male)	14	Negativo	7	No	2	No	No	No	No	No	No	No	No	S� [Yes]	No	S� [Yes]	No	No	No	Checked	Unchecked	Unchecked
93	108	Masculino (Male)	25	Negativo	13	No	5	No	No	Yes	No	Yes	No	No	No	S� [Yes]	S� [Yes]	S� [Yes]	S� [Yes]	No	No	Checked	Checked	Checked
255	91	Masculino (Male)	21	Negativo	1	No	6	No	No	No	No	Yes	No	No	No	No	S� [Yes]	No	S� [Yes]	No	No	Checked	Checked	Unchecked
329	84	Femenino (Female)	19	Positivo	10	No	4	Yes	No	Yes	No	Yes	No	No	No	No	S� [Yes]	S� [Yes]	S� [Yes]	No	No	Checked	Checked	Checked
110	106	Femenino (Female)	24	Negativo	11	No	5	No	No	No	No	Yes	No	No	No	No	S� [Yes]	No	S� [Yes]	No	No	Unchecked	Unchecked	Unchecked
213	96	Masculino (Male)	22	Negativo	6	Yes	5	Yes	No	No	Yes	Yes	Yes	Yes	No	S� [Yes]	S� [Yes]	S� [Yes]	S� [Yes]	No	No	Unchecked	Unchecked	Unchecked
428	64	Masculino (Male)	15	Negativo	3	Yes	10	Yes	No	Yes	No	No	No	No	No	S� [Yes]	S� [Yes]	No	No	No	No	Unchecked	Checked	Unchecked
238	94	Femenino (Female)	21	Negativo	1	Yes	3	No	No	No	No	Yes	No	No	No	No	S� [Yes]	No	No	No	No	Checked	Unchecked	Unchecked
374	78	Femenino (Female)	18	Positivo	3	No	5	Yes	No	No	No	Yes	No	No	No	No	S� [Yes]	S� [Yes]	S� [Yes]	No	No	Checked	Unchecked	Unchecked
378	77	Masculino (Male)	17	Positivo	2	No	4	Yes	No	No	No	No	No	No	No	No	S� [Yes]	S� [Yes]	S� [Yes]	No	No	Checked	Unchecked	Checked
402	73	Masculino (Male)	17	Negativo	2	No	3	No	No	No	No	No	No	No	No	No	No	S� [Yes]	No	No	No	Unchecked	Unchecked	Unchecked
106	107	Masculino (Male)	25	Negativo	5	No	4	No	No	Yes	No	Yes	No	No	No	No	S� [Yes]	No	No	No	No	Unchecked	Unchecked	Unchecked
251	92	Femenino (Female)	21	Positivo	1	No	3	No	No	No	No	Yes	No	No	No	No	No	No	S� [Yes]	No	No	Unchecked	Unchecked	Unchecked
276	90	Masculino (Male)	21	Negativo	2	No	4	No	No	No	No	Yes	No	No	No	No	S� [Yes]	No	S� [Yes]	No	No	Unchecked	Unchecked	Unchecked
356	80	Masculino (Male)	18	Negativo	6	No	6	Yes	No	Yes	No	Yes	No	No	No	S� [Yes]	S� [Yes]	S� [Yes]	S� [Yes]	No	S� [Yes]	Unchecked	Unchecked	Unchecked
418	72	Femenino (Female)	16	Negativo	1	No	5	Yes	No	No	No	Yes	No	No	No	No	S� [Yes]	S� [Yes]	S� [Yes]	No	No	Checked	Checked	Checked
71	111	Femenino (Female)	26	Negativo	0	Yes	6	No	No	No	No	Yes	No	No	No	No	No	No	S� [Yes]	No	No	Checked	Checked	Unchecked
235	95	Masculino (Male)	22	Negativo	10	No	4	Yes	No	Yes	No	Yes	Yes	No	No	No	S� [Yes]	No	S� [Yes]	No	No	Unchecked	Unchecked	Unchecked
411	73	Masculino (Male)	17	Negativo		Yes		Yes	No	No	No	Yes	Yes	No	No	No	No	No	No	No	No	Checked	Checked	Unchecked
20	119	Femenino (Female)	27	Negativo	15	No	7	Yes	No	No	Yes	Yes	Yes	No	No	S� [Yes]	S� [Yes]	No	S� [Yes]	No	No	Unchecked	Unchecked	Unchecked
215	98	Masculino (Male)	23	Negativo	2	No	5	No	No	No	No	Yes	No	No	No	No	S� [Yes]	No	No	No	No	Unchecked	Unchecked	Unchecked
208	99	Femenino (Female)	23	Negativo		Yes		Yes	No	No	No	Yes	Yes	No	No	S� [Yes]	S� [Yes]	No	S� [Yes]	No	No	Checked	Checked	Checked
262	91	Femenino (Female)	21	Negativo	6	No	4	No	No	No	No	No	No	No	No	No	S� [Yes]	S� [Yes]	S� [Yes]	No	No	Checked	Checked	Unchecked
414	72	Femenino (Female)	17	Negativo	4	Yes	3	No	No	Yes	No	No	No	No	No	No	S� [Yes]	No	No	No	No	Unchecked	Unchecked	Unchecked
270	92	Femenino (Female)	21	Negativo	8	No	4	Yes	No	Yes	No	Yes	Yes	No	No	No	S� [Yes]	No	No	No	No	Checked	Checked	Unchecked
97	109	Masculino (Male)	25	Negativo	11	No	3	No	No	No	No	No	No	No	No	No	S� [Yes]	No	S� [Yes]	No	No	Checked	Unchecked	Unchecked
145	104	Masculino (Male)	24	Negativo		Yes		No	No	No	Yes	No	Yes	Yes	Yes	S� [Yes]	S� [Yes]	S� [Yes]	S� [Yes]	No	No	Checked	Checked	Checked
151	104	Masculino (Male)	24	Negativo	4	No	4	No	No	No	No	Yes	No	No	No	No	S� [Yes]	S� [Yes]	S� [Yes]	No	No	Checked	Checked	Unchecked
186	101	Masculino (Male)	23	Negativo	9	No	3	No	No	No	No	No	No	No	No	S� [Yes]	S� [Yes]	S� [Yes]	S� [Yes]	No	No	Checked	Unchecked	Unchecked
230	96	Masculino (Male)	22	Negativo	3	No	3	No	No	No	No	Yes	No	No	No	No	S� [Yes]	No	No	No	No	Unchecked	Unchecked	Unchecked
287	90	Masculino (Male)	21	Negativo	2	No		Yes	No	No	No	Yes	No	No	No	No	S� [Yes]	S� [Yes]	S� [Yes]	No	No	Unchecked	Unchecked	Unchecked
48	114	Masculino (Male)	26	Negativo	2	Yes	4	No	No	Yes	Yes	Yes	Yes	Yes	No	S� [Yes]	No	No	S� [Yes]	No	No	Unchecked	Checked	Unchecked
67	112	Femenino (Female)	26	Negativo	5	No	5	Yes	Yes	Yes	Yes	Yes	No	No	No	No	S� [Yes]	No	No	No	No	Unchecked	Unchecked	Unchecked
294	89	Masculino (Male)	20	Negativo	3	No	5	No	No	Yes	No	No	No	No	No	S� [Yes]	S� [Yes]	S� [Yes]	S� [Yes]	No	No	Unchecked	Unchecked	Unchecked
357	81	Femenino (Female)	19	Negativo	5	No	5	No	No	No	No	No	No	No	No	No	S� [Yes]	No	S� [Yes]	No	No	Unchecked	Unchecked	Unchecked
360	80	Masculino (Male)	19	Negativo	14	No	12	No	No	No	No	Yes	No	No	No	No	No	No	S� [Yes]	No	No	Checked	Unchecked	Unchecked
428	66	Masculino (Male)	15	Negativo	3	Yes	10	No	No	No	No	Yes	Yes	No	No	S� [Yes]	S� [Yes]	No	S� [Yes]	No	No	Unchecked	Checked	Unchecked
440	64	Masculino (Male)	14	Negativo	4	No	5	Yes	No	Yes	No	Yes	Yes	No	No	No	S� [Yes]	No	S� [Yes]	No	No	Checked	Checked	Unchecked
43	116	Femenino (Female)	26	Positivo		Yes		Yes	No	No	No	No	No	No	No	No	S� [Yes]	No	S� [Yes]	No	No	Checked	Unchecked	Unchecked
383	78	Masculino (Male)	18	Negativo	5	No	4	No	No	Yes	No	No	No	No	No	S� [Yes]	S� [Yes]	S� [Yes]	S� [Yes]	No	No	Unchecked	Checked	Checked
410	73	Masculino (Male)	17	Negativo	10	No	4	Yes	No	No	No	Yes	No	No	No	S� [Yes]	S� [Yes]	No	S� [Yes]	No	No	Unchecked	Unchecked	Unchecked
39	116	Masculino (Male)	27	Positivo	3	No	10	No	No	No	No	No	No	No	No	No	S� [Yes]	S� [Yes]	S� [Yes]	No	No	Unchecked	Unchecked	Unchecked
113	109	Masculino (Male)	25	Negativo	3	Yes	4	Yes	No	No	No	Yes	Yes	No	No	S� [Yes]	No	No	S� [Yes]	No	No	Unchecked	Unchecked	Unchecked
152	105	Masculino (Male)	24	Positivo	10	No	10	No	No	No	No	No	Yes	No	No	No	No	No	No	No	No	Checked	Unchecked	Unchecked
159	105	Femenino (Female)	24	Negativo	6	No	4	No	No	No	No	Yes	No	No	No	S� [Yes]	S� [Yes]	S� [Yes]	S� [Yes]	No	No	Checked	Unchecked	Unchecked
263	93	Masculino (Male)	21	Negativo	5	No	4	No	No	Yes	No	Yes	No	No	No	S� [Yes]	S� [Yes]	S� [Yes]	S� [Yes]	No	No	Checked	Unchecked	Checked
355	82	Femenino (Female)	19	Negativo	2	Yes	4	Yes	Yes	Yes	No	Yes	Yes	No	No	No	S� [Yes]	S� [Yes]	S� [Yes]	No	No	Unchecked	Checked	Unchecked
378	79	Masculino (Male)	18	Negativo	5	No	4	Yes	No	No	No	No	No	No	No	S� [Yes]	S� [Yes]	S� [Yes]	S� [Yes]	No	No	Checked	Unchecked	Checked
387	77	Masculino (Male)	18	Positivo	7	No	5	No	No	No	No	No	No	No	No	S� [Yes]	No	S� [Yes]	S� [Yes]	No	No	Checked	Unchecked	Unchecked
397	76	Masculino (Male)	17	Negativo	1	No	4	No	No	No	No	No	No	No	No	No	S� [Yes]	S� [Yes]	No	No	No	Unchecked	Checked	Unchecked
413	74	Masculino (Male)	17	Negativo	12	Yes	12	Yes	No	Yes	No	Yes	Yes	No	No	No	No	No	S� [Yes]	No	No	Checked	Unchecked	Unchecked
52	116	Femenino (Female)	26	Negativo	2	No	8	Yes	No	Yes	No	Yes	No	No	No	S� [Yes]	S� [Yes]	S� [Yes]	S� [Yes]	S� [Yes]	No	Checked	Checked	Unchecked
255	94	Masculino (Male)	21	Negativo	2	No	5	No	No	No	No	Yes	No	No	No	No	S� [Yes]	No	S� [Yes]	No	No	Checked	Checked	Unchecked
351	83	Femenino (Female)	19	Negativo	2	Yes	1	No	No	No	No	No	No	No	No	S� [Yes]	S� [Yes]	No	S� [Yes]	No	No	Checked	Checked	Checked
386	77	Masculino (Male)	18	Negativo	13	No	5	Yes	No	No	Yes	Yes	Yes	No	Yes	No	S� [Yes]	S� [Yes]	S� [Yes]	No	No	Checked	Checked	Unchecked
404	75	Masculino (Male)	17	Negativo	5	No	5	Yes	No	No	No	Yes	No	No	No	No	S� [Yes]	No	S� [Yes]	No	No	Unchecked	Unchecked	Unchecked
303	89	Masculino (Male)	21	Negativo	3	Yes	5	No	No	No	Yes	No	Yes	No	No	S� [Yes]	S� [Yes]	S� [Yes]	S� [Yes]	No	No	Unchecked	Unchecked	Unchecked
95	111	Femenino (Female)	25	Negativo	5	No	4	No	No	Yes	No	Yes	No	No	No	S� [Yes]	S� [Yes]	S� [Yes]	No	No	No	Unchecked	Unchecked	Unchecked
238	97	Femenino (Female)	22	Negativo	7	No	3	Yes	No	Yes	No	Yes	Yes	No	No	S� [Yes]	S� [Yes]	S� [Yes]	S� [Yes]	No	No	Checked	Unchecked	Unchecked
251	95	Femenino (Female)	22	Negativo	13	No	6	Yes	No	No	No	No	Yes	No	No	No	S� [Yes]	No	S� [Yes]	No	No	Unchecked	Unchecked	Unchecked
336	86	Masculino (Male)	20	Negativo	1	No	7	No	No	Yes	No	No	No	No	No	No	S� [Yes]	S� [Yes]	S� [Yes]	No	No	Unchecked	Checked	Unchecked
334	86	Masculino (Male)	20	Negativo	4	No	4	Yes	No	No	No	Yes	No	No	No	No	S� [Yes]	S� [Yes]	S� [Yes]	No	No	Unchecked	Checked	Checked
388	78	Femenino (Female)	18	Negativo	4	No	4	No	No	Yes	No	No	No	No	No	S� [Yes]	S� [Yes]	S� [Yes]	S� [Yes]	No	No	Unchecked	Checked	Unchecked
395	77	Femenino (Female)	17	Negativo	2	No	4	No	Yes	No	No	Yes	Yes	Yes	No	S� [Yes]	S� [Yes]	No	S� [Yes]	No	No	Checked	Checked	Checked
420	73	Masculino (Male)	17	Negativo	4	Yes	5	Yes	No	No	No	No	No	No	No	S� [Yes]	S� [Yes]	No	S� [Yes]	No	No	Checked	Unchecked	Unchecked
98	111	Masculino (Male)	25	Negativo	3	No	4	No	No	No	No	Yes	No	No	No	No	No	No	S� [Yes]	No	No	Unchecked	Unchecked	Unchecked
236	96	Femenino (Female)	22	Negativo	5	No	3	Yes	No	No	No	Yes	Yes	No	No	No	No	No	S� [Yes]	No	No	Unchecked	Unchecked	Unchecked
362	82	Masculino (Male)	19	Negativo	7	Yes	5	Yes	No	No	No	No	No	No	No	No	S� [Yes]	S� [Yes]	S� [Yes]	No	No	Unchecked	Unchecked	Unchecked
50	116	Femenino (Female)	27	Negativo	2	No	4	Yes	No	No	No	Yes	Yes	No	No	No	S� [Yes]	No	S� [Yes]	No	No	Unchecked	Unchecked	Unchecked
329	87	Femenino (Female)	20	Negativo	4	No	4	No	No	No	No	Yes	No	No	No	No	S� [Yes]	No	S� [Yes]	No	No	Checked	Checked	Checked
237	97	Masculino (Male)	22	Negativo	2	No	4	No	No	No	No	Yes	No	No	No	No	No	S� [Yes]	S� [Yes]	No	No	Unchecked	Checked	Unchecked
239	97	Femenino (Female)	22	Negativo	10	No	3	No	No	Yes	No	Yes	Yes	Yes	No	No	S� [Yes]	No	No	No	No	Checked	Checked	Unchecked
88	111	Masculino (Male)	26	Negativo	7	No	3	No	No	Yes	No	No	No	No	No	No	S� [Yes]	S� [Yes]	S� [Yes]	No	No	Unchecked	Checked	Unchecked
101	112	Masculino (Male)	26	Negativo	6	No	5	Yes	No	No	No	No	No	No	No	No	S� [Yes]	S� [Yes]	No	No	No	Checked	Unchecked	Unchecked
141	108	Masculino (Male)	25	Positivo	13	No	4	No	No	No	No	Yes	Yes	No	No	No	S� [Yes]	S� [Yes]	No	No	No	Unchecked	Unchecked	Unchecked
183	104	Masculino (Male)	24	Positivo	10	No	6	Yes	No	No	Yes	Yes	Yes	Yes	Yes	No	S� [Yes]	No	No	No	No	Unchecked	Unchecked	Unchecked
276	94	Masculino (Male)	22	Negativo	3	No	3	No	Yes	Yes	No	Yes	Yes	No	No	No	S� [Yes]	S� [Yes]	S� [Yes]	No	No	Checked	Checked	Unchecked
322	88	Femenino (Female)	20	Negativo	7	No	4	No	No	No	No	No	No	No	No	No	S� [Yes]	No	S� [Yes]	No	No	Unchecked	Checked	Unchecked
412	76	Femenino (Female)	17	Positivo	1	No	3	No	No	No	No	No	No	No	No	No	S� [Yes]	No	S� [Yes]	No	No	Unchecked	Unchecked	Unchecked
407	77	Femenino (Female)	17	Negativo	4	No	4	Yes	No	No	No	Yes	No	No	No	No	S� [Yes]	No	S� [Yes]	No	No	Checked	Checked	Unchecked
159	107	Femenino (Female)	25	Negativo	2	No	3	No	No	No	No	No	No	No	No	No	S� [Yes]	No	S� [Yes]	No	No	Checked	Unchecked	Unchecked
171	106	Femenino (Female)	24	Positivo	2	No	4	No	No	No	No	Yes	No	No	No	No	S� [Yes]	S� [Yes]	S� [Yes]	No	No	Checked	Unchecked	Unchecked
327	88	Masculino (Male)	20	Negativo	9	No	3	Yes	No	No	No	Yes	Yes	No	No	S� [Yes]	S� [Yes]	No	S� [Yes]	No	No	Checked	Unchecked	Unchecked
330	89	Masculino (Male)	20	Negativo	1	No	5	No	No	No	No	No	No	No	No	No	No	No	S� [Yes]	No	No	Checked	Unchecked	Unchecked
85	113	Femenino (Female)	26	Negativo	4	Yes	3	No	No	No	No	No	No	No	No	No	S� [Yes]	No	S� [Yes]	No	No	Unchecked	Unchecked	Unchecked
98	112	Masculino (Male)	26	Negativo	2	No	10	No	No	No	No	No	No	No	No	No	S� [Yes]	No	S� [Yes]	No	No	Unchecked	Unchecked	Unchecked
160	107	Femenino (Female)	24	Negativo	13	No	3	No	No	No	No	No	No	No	No	No	S� [Yes]	S� [Yes]	No	No	No	Checked	Checked	Unchecked
301	92	Masculino (Male)	21	Negativo	7	Yes	3	Yes	No	Yes	No	No	No	No	No	S� [Yes]	S� [Yes]	S� [Yes]	S� [Yes]	No	No	Checked	Checked	Unchecked
363	82	Masculino (Male)	19	Negativo	2	Yes	4	Yes	No	No	No	Yes	Yes	No	No	No	S� [Yes]	S� [Yes]	S� [Yes]	No	No	Unchecked	Unchecked	Unchecked
64	115	Femenino (Female)	26	Negativo	2	No	4	No	No	No	No	No	No	No	No	No	S� [Yes]	S� [Yes]	S� [Yes]	No	No	Unchecked	Unchecked	Unchecked
300	92	Femenino (Female)	21	Negativo	2	No	4	Yes	No	No	No	Yes	No	No	No	No	S� [Yes]	No	S� [Yes]	No	No	Checked	Unchecked	Unchecked
325	87	Masculino (Male)	20	Negativo	2	No	10	No	No	No	No	Yes	No	No	No	No	No	No	S� [Yes]	No	No	Unchecked	Unchecked	Unchecked
295	92	Masculino (Male)	21	Positivo	9	Yes	4	No	No	No	No	No	No	No	No	S� [Yes]	S� [Yes]	S� [Yes]	S� [Yes]	No	No	Checked	Unchecked	Unchecked
402	78	Masculino (Male)	18	Negativo	3	No	5	No	No	No	No	Yes	No	No	No	No	S� [Yes]	No	S� [Yes]	No	No	Unchecked	Unchecked	Unchecked
443	68	Masculino (Male)	15	Negativo	3	No	5	No	No	No	No	No	No	No	No	S� [Yes]	No	S� [Yes]	S� [Yes]	No	No	Checked	Unchecked	Unchecked
37	118	Femenino (Female)	27	Negativo	1	Yes	4	Yes	No	No	Yes	No	Yes	Yes	Yes	S� [Yes]	S� [Yes]	No	S� [Yes]	No	No	Unchecked	Checked	Checked
126	110	Femenino (Female)	25	Positivo	15	Yes	5	Yes	No	No	No	Yes	No	No	No	S� [Yes]	S� [Yes]	S� [Yes]	S� [Yes]	No	No	Checked	Unchecked	Checked
229	100	Femenino (Female)	23	Negativo	3	No	5	No	No	No	No	Yes	Yes	Yes	No	No	S� [Yes]	S� [Yes]	No	No	No	Unchecked	Unchecked	Unchecked
351	84	Femenino (Female)	19	Negativo		Yes		No	No	No	Yes	Yes	Yes	Yes	Yes	S� [Yes]	S� [Yes]	No	S� [Yes]	No	No	Checked	Checked	Checked
422	71	Masculino (Male)	16	Negativo	3	No	4	No	No	Yes	No	Yes	No	No	No	S� [Yes]	S� [Yes]	S� [Yes]	S� [Yes]	No	No	Checked	Checked	Unchecked
197	104	Femenino (Female)	24	Negativo	7	No	7	Yes	No	Yes	No	Yes	No	No	No	S� [Yes]	S� [Yes]	S� [Yes]	S� [Yes]	No	No	Checked	Checked	Unchecked
355	85	Femenino (Female)	19	Negativo	10	Yes	4	Yes	Yes	Yes	No	Yes	Yes	No	No	S� [Yes]	No	No	S� [Yes]	No	No	Unchecked	Checked	Unchecked
361	84	Masculino (Male)	19	Negativo	8	No	4	No	No	No	No	Yes	No	No	No	S� [Yes]	S� [Yes]	S� [Yes]	No	No	No	Checked	Unchecked	Unchecked
40	119	Femenino (Female)	27	Negativo	5	No	3	Yes	No	No	No	No	No	No	No	No	S� [Yes]	S� [Yes]	S� [Yes]	No	No	Checked	Unchecked	Unchecked
96	113	Masculino (Male)	26	Negativo		Yes		No	No	No	No	No	Yes	No	No	No	S� [Yes]	S� [Yes]	No	No	No	Checked	Checked	Unchecked
106	112	Masculino (Male)	26	Negativo	4	Yes	6	Yes	No	Yes	No	No	No	No	No	No	S� [Yes]	S� [Yes]	No	No	No	Unchecked	Unchecked	Unchecked
186	105	Masculino (Male)	24	Negativo	2	No	6	Yes	No	Yes	No	No	No	No	No	S� [Yes]	S� [Yes]	S� [Yes]	S� [Yes]	No	No	Checked	Unchecked	Unchecked
274	95	Masculino (Male)	22	Negativo	7	No	4	Yes	No	Yes	No	Yes	Yes	No	No	No	S� [Yes]	S� [Yes]	S� [Yes]	No	No	Unchecked	Unchecked	Unchecked
247	98	Masculino (Male)	22	Negativo	2	No	4	No	No	No	No	Yes	No	No	No	No	No	S� [Yes]	S� [Yes]	No	No	Unchecked	Unchecked	Checked
272	96	Femenino (Female)	22	Negativo	3	Yes	10	Yes	No	No	No	Yes	Yes	No	No	No	S� [Yes]	No	S� [Yes]	No	No	Checked	Unchecked	Unchecked
377	82	Femenino (Female)	19	Negativo		Yes		Yes	No	No	No	No	Yes	No	No	No	No	No	S� [Yes]	No	No	Unchecked	Unchecked	Unchecked
387	80	Masculino (Male)	18	Negativo	1	Yes	5	Yes	No	No	No	Yes	Yes	No	No	S� [Yes]	S� [Yes]	S� [Yes]	S� [Yes]	No	No	Checked	Unchecked	Unchecked
432	70	Femenino (Female)	16	Negativo	4	No	4	Yes	No	Yes	No	No	Yes	No	No	S� [Yes]	S� [Yes]	S� [Yes]	No	No	No	Unchecked	Unchecked	Unchecked
22	122	Masculino (Male)	28	Negativo		Yes		No	No	No	No	Yes	No	No	No	S� [Yes]	S� [Yes]	S� [Yes]	S� [Yes]	No	No	Checked	Checked	Unchecked
69	116	Masculino (Male)	27	Negativo	4	No	5	No	No	No	No	Yes	No	No	No	No	S� [Yes]	No	No	No	No	Checked	Checked	Unchecked
75	117	Masculino (Male)	27	Negativo	4	No	5	No	No	No	No	Yes	No	No	No	No	S� [Yes]	S� [Yes]	S� [Yes]	No	No	Unchecked	Unchecked	Unchecked
237	99	Masculino (Male)	23	Negativo	19	No	8	Yes	No	Yes	No	No	Yes	No	No	No	S� [Yes]	No	S� [Yes]	No	No	Unchecked	Checked	Unchecked
243	100	Femenino (Female)	23	Negativo	1	No	4	No	No	No	No	Yes	No	No	No	No	S� [Yes]	No	S� [Yes]	No	No	Checked	Checked	Unchecked
405	79	Masculino (Male)	18	Negativo	2	No	7	No	No	No	No	Yes	No	No	No	No	S� [Yes]	No	S� [Yes]	No	No	Checked	Unchecked	Unchecked
48	119	Masculino (Male)	27	Negativo	6	Yes	4	No	No	No	No	Yes	No	No	No	S� [Yes]	S� [Yes]	S� [Yes]	S� [Yes]	No	No	Unchecked	Checked	Unchecked
301	94	Masculino (Male)	22	Negativo		Yes		No	No	Yes	No	Yes	Yes	No	No	S� [Yes]	S� [Yes]	S� [Yes]	S� [Yes]	No	No	Checked	Checked	Unchecked
184	106	Masculino (Male)	24	Negativo	3	No	6	No	No	Yes	No	Yes	Yes	No	No	No	S� [Yes]	No	S� [Yes]	No	No	Unchecked	Unchecked	Unchecked
249	98	Masculino (Male)	22	Negativo	8	No	4	No	No	No	No	Yes	No	No	No	No	No	No	No	No	No	Checked	Checked	Unchecked
265	98	Femenino (Female)	22	Negativo	4	No	4	No	No	No	No	Yes	No	No	No	S� [Yes]	S� [Yes]	S� [Yes]	S� [Yes]	No	No	Unchecked	Unchecked	Unchecked
152	110	Masculino (Male)	25	Positivo	7	No	4	Yes	No	No	No	No	No	No	No	No	S� [Yes]	No	S� [Yes]	No	No	Checked	Unchecked	Unchecked
184	107	Masculino (Male)	25	Negativo	3	No	6	No	No	No	No	Yes	No	No	No	S� [Yes]	S� [Yes]	No	S� [Yes]	No	No	Unchecked	Unchecked	Unchecked
202	106	Masculino (Male)	24	Negativo	6	Yes	6	No	No	No	No	Yes	No	No	No	No	S� [Yes]	S� [Yes]	S� [Yes]	No	No	Checked	Unchecked	Checked
433	71	Femenino (Female)	16	Negativo	3	No	4	No	No	Yes	No	Yes	No	No	No	No	S� [Yes]	No	S� [Yes]	No	No	Checked	Unchecked	Checked
148	111	Masculino (Male)	26	Negativo	3	No	5	No	No	No	No	Yes	No	No	No	No	S� [Yes]	S� [Yes]	S� [Yes]	No	No	Checked	Checked	Unchecked
285	96	Femenino (Female)	22	Negativo	4	No	3	Yes	No	No	No	Yes	No	No	No	S� [Yes]	S� [Yes]	S� [Yes]	S� [Yes]	No	No	Unchecked	Unchecked	Unchecked
25	125	Femenino (Female)	29	Negativo	1	No	5	Yes	No	No	No	No	Yes	No	No	S� [Yes]	S� [Yes]	S� [Yes]	S� [Yes]	No	No	Unchecked	Unchecked	Unchecked
306	94	Masculino (Male)	22	Negativo	5	No	6	Yes	No	Yes	No	No	Yes	No	No	S� [Yes]	S� [Yes]	S� [Yes]	S� [Yes]	No	No	Unchecked	Unchecked	Unchecked
347	89	Femenino (Female)	20	Negativo	2	Yes	6	Yes	No	No	No	Yes	No	No	No	S� [Yes]	S� [Yes]	No	S� [Yes]	No	No	Unchecked	Unchecked	Unchecked
61	120	Femenino (Female)	27	Negativo	8	No	4	Yes	Yes	Yes	No	No	Yes	No	No	S� [Yes]	S� [Yes]	No	S� [Yes]	No	No	Checked	Checked	Unchecked
191	107	Masculino (Male)	25	Negativo	2	No	5	No	No	No	No	No	No	No	No	No	S� [Yes]	S� [Yes]	S� [Yes]	No	No	Unchecked	Unchecked	Unchecked
367	85	Masculino (Male)	20	Negativo	3	Yes	4	Yes	No	No	No	Yes	Yes	No	No	S� [Yes]	No	S� [Yes]	No	No	No	Unchecked	Unchecked	Unchecked
210	107	Masculino (Male)	24	Negativo	9	Yes	5	No	No	Yes	No	Yes	Yes	No	No	No	S� [Yes]	No	S� [Yes]	No	No	Unchecked	Checked	Unchecked
114	115	Masculino (Male)	26	Negativo	6	No	5	No	No	Yes	No	Yes	No	No	No	No	S� [Yes]	No	S� [Yes]	No	No	Unchecked	Unchecked	Unchecked
255	100	Masculino (Male)	23	Negativo	2	No	5	No	No	No	No	Yes	No	No	No	No	S� [Yes]	No	S� [Yes]	No	No	Checked	Checked	Unchecked
54	120	Femenino (Female)	28	Negativo	1	No	5	No	No	No	No	Yes	No	No	No	No	S� [Yes]	No	S� [Yes]	No	No	Checked	Checked	Unchecked
280	99	Masculino (Male)	23	Negativo	2	No	15	No	No	No	No	No	No	No	No	S� [Yes]	S� [Yes]	S� [Yes]	S� [Yes]	No	S� [Yes]	Unchecked	Unchecked	Unchecked
407	82	Femenino (Female)	19	Negativo	1	No	5	No	No	No	No	No	No	No	No	No	No	S� [Yes]	S� [Yes]	No	No	Checked	Checked	Unchecked
379	86	Masculino (Male)	20	Negativo	1	No	4	No	No	No	No	Yes	No	No	No	No	S� [Yes]	S� [Yes]	S� [Yes]	No	No	Checked	Checked	Unchecked
416	81	Femenino (Female)	18	Negativo	6	No	5	No	No	No	No	Yes	No	No	No	No	S� [Yes]	No	S� [Yes]	No	No	Checked	Checked	Unchecked
166	113	Femenino (Female)	26	Negativo	6	No	4	No	No	No	No	Yes	No	No	No	S� [Yes]	S� [Yes]	S� [Yes]	S� [Yes]	No	No	Unchecked	Unchecked	Unchecked
124	115	Masculino (Male)	27	Negativo	3	No	4	No	No	Yes	No	No	No	No	No	No	S� [Yes]	No	S� [Yes]	No	No	Unchecked	Unchecked	Unchecked
151	113	Masculino (Male)	26	Negativo	8	No	5	No	No	No	No	Yes	No	No	No	No	S� [Yes]	S� [Yes]	S� [Yes]	No	No	Checked	Unchecked	Unchecked
317	96	Femenino (Female)	22	Negativo	4	No	4	No	No	No	No	No	No	No	No	No	S� [Yes]	No	S� [Yes]	No	No	Checked	Unchecked	Checked
369	88	Femenino (Female)	20	Negativo	8	No	4	No	No	No	No	Yes	No	No	No	S� [Yes]	S� [Yes]	S� [Yes]	S� [Yes]	No	No	Checked	Checked	Checked
350	91	Masculino (Male)	21	Negativo	3	No	4	No	No	No	No	No	No	No	No	No	S� [Yes]	S� [Yes]	S� [Yes]	No	No	Checked	Unchecked	Checked
443	76	Masculino (Male)	17	Negativo	9	No	3	No	No	No	No	Yes	No	No	No	S� [Yes]	S� [Yes]	S� [Yes]	S� [Yes]	No	S� [Yes]	Checked	Unchecked	Unchecked
308	100	Femenino (Female)	23	Negativo	3	Yes	8	Yes	No	No	No	Yes	Yes	No	No	No	S� [Yes]	No	No	No	No	Checked	Unchecked	Unchecked
52	126	Femenino (Female)	29	Negativo	3	No	5	No	No	Yes	No	Yes	No	No	No	No	S� [Yes]	No	S� [Yes]	No	No	Checked	Checked	Unchecked
266	104	Femenino (Female)	24	Negativo	14	No	5	No	No	No	No	No	No	No	No	No	S� [Yes]	S� [Yes]	No	No	No	Checked	Unchecked	Unchecked
181	112	Masculino (Male)	26	Negativo	3	No	4	Yes	No	No	No	Yes	No	No	No	No	S� [Yes]	No	No	No	No	Unchecked	Unchecked	Unchecked
220	110	Femenino (Female)	25	Negativo	5	No	5	Yes	No	No	No	Yes	No	No	No	S� [Yes]	S� [Yes]	S� [Yes]	S� [Yes]	No	S� [Yes]	Unchecked	Unchecked	Unchecked
381	90	Masculino (Male)	20	Negativo	5	No	5	No	No	No	No	No	No	No	No	No	S� [Yes]	S� [Yes]	S� [Yes]	No	No	Unchecked	Unchecked	Unchecked
99	122	Masculino (Male)	28	Negativo	14	Yes	7	Yes	Yes	No	No	Yes	Yes	Yes	No	S� [Yes]	S� [Yes]	No	S� [Yes]	No	No	Unchecked	Unchecked	Unchecked
154	117	Masculino (Male)	27	Negativo	2	No	10	No	Yes	No	No	Yes	Yes	No	No	No	S� [Yes]	S� [Yes]	S� [Yes]	No	No	Unchecked	Unchecked	Unchecked
377	91	Femenino (Female)	21	Negativo	2	No	4	Yes	No	No	No	Yes	Yes	No	No	No	S� [Yes]	No	S� [Yes]	No	No	Unchecked	Unchecked	Unchecked
85	124	Femenino (Female)	28	Positivo	4	No	6	Yes	No	No	No	No	No	No	No	S� [Yes]	S� [Yes]	No	S� [Yes]	No	No	Unchecked	Unchecked	Unchecked
306	100	Masculino (Male)	23	Negativo	6	Yes	4	Yes	No	Yes	No	No	Yes	No	No	S� [Yes]	S� [Yes]	No	No	No	No	Unchecked	Unchecked	Unchecked
395	88	Femenino (Female)	20	Negativo	5	Yes	4	No	Yes	No	Yes	Yes	Yes	Yes	Yes	S� [Yes]	S� [Yes]	No	S� [Yes]	No	No	Checked	Checked	Checked
408	87	Masculino (Male)	20	Negativo	5	No	5	No	No	No	No	Yes	Yes	No	No	S� [Yes]	S� [Yes]	S� [Yes]	S� [Yes]	No	No	Checked	Checked	Unchecked
190	114	Femenino (Female)	26	Negativo	1	No	4	No	No	No	No	No	No	No	No	No	S� [Yes]	S� [Yes]	S� [Yes]	No	No	Checked	Checked	Unchecked
387	88	Masculino (Male)	20	Positivo	0	No	3	No	No	Yes	No	No	No	No	No	No	S� [Yes]	No	No	No	S� [Yes]	Checked	Unchecked	Unchecked
431	78	Femenino (Female)	18	Negativo	3	Yes	10	No	No	Yes	Yes	Yes	Yes	Yes	Yes	No	S� [Yes]	S� [Yes]	S� [Yes]	No	No	Unchecked	Unchecked	Unchecked
155	118	Masculino (Male)	27	Positivo	7	No	4	No	No	No	No	Yes	No	No	No	No	S� [Yes]	No	S� [Yes]	No	No	Checked	Unchecked	Checked
24	132	Femenino (Female)	30	Positivo	4	No	4	No	No	No	No	Yes	No	No	No	S� [Yes]	S� [Yes]	S� [Yes]	S� [Yes]	No	No	Unchecked	Unchecked	Unchecked
400	87	Masculino (Male)	20	Negativo	2	No	4	No	No	No	No	No	No	No	No	No	S� [Yes]	S� [Yes]	S� [Yes]	No	No	Unchecked	Unchecked	Unchecked
93	124	Masculino (Male)	28	Negativo	8	Yes	6	Yes	No	Yes	Yes	Yes	No	No	No	S� [Yes]	S� [Yes]	S� [Yes]	S� [Yes]	No	No	Checked	Unchecked	Unchecked
342	98	Masculino (Male)	22	Positivo	10	No	5	Yes	No	Yes	No	Yes	No	No	No	S� [Yes]	S� [Yes]	S� [Yes]	S� [Yes]	S� [Yes]	No	Unchecked	Unchecked	Unchecked
184	116	Masculino (Male)	27	Negativo	3	No	5	No	No	No	No	Yes	No	No	No	No	S� [Yes]	No	S� [Yes]	No	No	Unchecked	Unchecked	Unchecked
347	97	Femenino (Female)	22	Negativo	3	No	4	Yes	No	No	No	Yes	No	No	No	S� [Yes]	S� [Yes]	S� [Yes]	No	No	No	Unchecked	Unchecked	Unchecked
378	92	Masculino (Male)	21	Negativo	1	No	5	No	No	No	No	Yes	No	No	No	No	S� [Yes]	S� [Yes]	S� [Yes]	No	No	Checked	Checked	Checked
429	81	Masculino (Male)	19	Negativo	6	No	5	No	No	No	No	No	No	No	No	No	S� [Yes]	S� [Yes]	S� [Yes]	No	No	Checked	Checked	Checked
435	79	Masculino (Male)	18	Negativo	13	No	6	Yes	No	Yes	No	Yes	No	No	No	S� [Yes]	S� [Yes]	S� [Yes]	S� [Yes]	No	No	Checked	Unchecked	Unchecked
132	121	Femenino (Female)	28	Negativo	2	No	5	No	No	No	No	No	Yes	No	No	No	S� [Yes]	No	S� [Yes]	No	No	Checked	Checked	Checked
85	126	Femenino (Female)	29	Negativo	3	Yes	5	Yes	No	No	No	No	No	No	No	No	No	No	S� [Yes]	No	No	Unchecked	Unchecked	Unchecked
247	107	Masculino (Male)	25	Negativo	4	No	4	No	No	No	No	Yes	No	No	No	No	S� [Yes]	No	S� [Yes]	No	No	Unchecked	Unchecked	Unchecked
302	104	Masculino (Male)	24	Negativo	2	No	3	No	No	No	No	No	No	No	No	No	S� [Yes]	No	S� [Yes]	No	No	Checked	Unchecked	Unchecked
28	134	Masculino (Male)	31	Negativo		Yes		No	No	No	No	No	No	No	No	S� [Yes]	S� [Yes]	No	No	No	No	Unchecked	Unchecked	Unchecked
244	111	Femenino (Female)	25	Negativo	5	No	5	No	No	No	No	Yes	Yes	No	No	No	S� [Yes]	S� [Yes]	S� [Yes]	No	No	Unchecked	Unchecked	Unchecked
355	95	Femenino (Female)	22	Negativo	5	No	5	Yes	No	No	No	Yes	No	No	No	No	S� [Yes]	S� [Yes]	S� [Yes]	No	No	Unchecked	Unchecked	Unchecked
350	99	Masculino (Male)	22	Negativo	4	No	4	No	No	No	No	Yes	No	No	No	No	S� [Yes]	S� [Yes]	S� [Yes]	No	No	Checked	Unchecked	Unchecked
106	124	Masculino (Male)	29	Negativo	2	No	3	No	No	No	No	No	No	No	No	No	S� [Yes]	No	No	No	No	Unchecked	Unchecked	Unchecked
443	80	Masculino (Male)	18	Negativo	9	Yes	6	No	No	No	No	No	No	No	No	S� [Yes]	No	S� [Yes]	S� [Yes]	No	No	Checked	Unchecked	Unchecked
62	130	Masculino (Male)	30	Negativo	4	No	6	No	No	No	No	Yes	Yes	No	No	S� [Yes]	S� [Yes]	No	S� [Yes]	No	No	Checked	Checked	Unchecked
362	97	Masculino (Male)	22	Positivo	3	No	5	No	No	No	No	No	No	No	No	No	S� [Yes]	S� [Yes]	S� [Yes]	No	No	Unchecked	Unchecked	Unchecked
123	123	Masculino (Male)	29	Negativo	14	No	6	Yes	Yes	No	No	Yes	No	No	No	No	S� [Yes]	No	No	No	No	Checked	Unchecked	Unchecked
234	113	Masculino (Male)	26	Negativo	6	No	4	Yes	No	No	No	No	No	No	No	No	S� [Yes]	No	S� [Yes]	S� [Yes]	No	Checked	Unchecked	Unchecked
441	82	Femenino (Female)	18	Negativo	4	Yes	5	Yes	Yes	No	No	Yes	No	No	No	No	No	No	No	No	No	Checked	Unchecked	Unchecked
390	93	Femenino (Female)	21	Negativo		Yes		No	No	No	Yes	Yes	Yes	Yes	Yes	No	No	S� [Yes]	S� [Yes]	No	No	Unchecked	Unchecked	Unchecked
58	130	Masculino (Male)	30	Negativo	1	No	4	No	No	No	No	No	No	No	No	No	S� [Yes]	No	No	No	No	Checked	Unchecked	Unchecked
324	102	Masculino (Male)	24	Negativo	2	No	4	No	No	No	No	No	No	No	No	No	S� [Yes]	S� [Yes]	S� [Yes]	No	No	Unchecked	Unchecked	Unchecked
422	85	Masculino (Male)	19	Negativo	3	Yes	5	Yes	No	Yes	No	Yes	Yes	No	No	S� [Yes]	S� [Yes]	No	S� [Yes]	No	No	Checked	Unchecked	Unchecked
157	122	Masculino (Male)	28	Negativo	5	No	5	No	No	Yes	No	Yes	Yes	No	No	No	S� [Yes]	No	S� [Yes]	No	No	Checked	Unchecked	Unchecked
203	118	Femenino (Female)	27	Negativo	9	No	4	No	No	No	No	Yes	No	No	No	No	No	No	No	No	No	Unchecked	Unchecked	Unchecked
365	96	Masculino (Male)	22	Negativo		Yes		No	No	No	No	No	No	No	No	S� [Yes]	S� [Yes]	S� [Yes]	S� [Yes]	No	No	Unchecked	Unchecked	Unchecked
189	118	Femenino (Female)	27	Positivo	6	No	4	No	No	No	No	No	No	No	No	No	S� [Yes]	S� [Yes]	S� [Yes]	No	No	Checked	Checked	Checked
402	93	Masculino (Male)	21	Negativo	5	No	5	Yes	No	No	No	Yes	Yes	No	No	No	S� [Yes]	S� [Yes]	S� [Yes]	No	No	Unchecked	Unchecked	Unchecked
96	128	Masculino (Male)	29	Negativo	0	No	3	No	No	Yes	No	No	No	No	No	S� [Yes]	S� [Yes]	S� [Yes]	S� [Yes]	No	No	Checked	Checked	Unchecked
326	104	Femenino (Female)	24	Negativo	3	No	6	No	No	No	No	No	No	No	No	S� [Yes]	S� [Yes]	S� [Yes]	S� [Yes]	No	No	Unchecked	Unchecked	Unchecked
440	82	Masculino (Male)	19	Negativo	8	No	5	Yes	No	No	No	Yes	No	No	No	No	S� [Yes]	No	S� [Yes]	No	No	Checked	Checked	Unchecked
138	125	Femenino (Female)	28	Negativo	3	Yes	9	Yes	No	No	No	Yes	No	No	No	S� [Yes]	S� [Yes]	No	S� [Yes]	No	No	Unchecked	Unchecked	Unchecked
116	125	Masculino (Male)	29	Negativo	4	No	4	No	No	No	No	Yes	No	No	No	S� [Yes]	S� [Yes]	S� [Yes]	S� [Yes]	No	No	Checked	Unchecked	Unchecked
342	102	Masculino (Male)	23	Negativo	15	No	5	Yes	No	Yes	No	Yes	Yes	Yes	No	S� [Yes]	S� [Yes]	No	S� [Yes]	S� [Yes]	No	Unchecked	Unchecked	Unchecked
373	97	Femenino (Female)	22	Negativo	2	Yes	8	Yes	No	No	No	Yes	No	No	No	No	No	No	S� [Yes]	No	No	Unchecked	Checked	Unchecked
184	121	Masculino (Male)	28	Negativo	7	No	15	Yes	Yes	No	No	Yes	No	No	No	No	S� [Yes]	No	No	No	No	Unchecked	Unchecked	Unchecked
292	110	Masculino (Male)	25	Negativo	11	Yes	8	No	No	Yes	No	Yes	Yes	No	No	No	S� [Yes]	No	S� [Yes]	No	No	Unchecked	Unchecked	Unchecked
388	95	Femenino (Female)	22	Negativo	4	Yes	5	Yes	No	Yes	No	Yes	Yes	No	No	S� [Yes]	S� [Yes]	S� [Yes]	S� [Yes]	No	No	Unchecked	Checked	Unchecked
235	115	Masculino (Male)	26	Negativo	1	No	6	Yes	No	No	No	Yes	Yes	No	No	No	No	S� [Yes]	S� [Yes]	No	No	Unchecked	Unchecked	Unchecked
52	134	Femenino (Female)	31	Negativo	3	No	5	No	No	Yes	No	Yes	Yes	Yes	No	S� [Yes]	S� [Yes]	No	S� [Yes]	No	No	Checked	Checked	Unchecked
77	132	Femenino (Female)	30	Negativo	~7	No	5	Yes	No	No	No	Yes	No	No	No	S� [Yes]	S� [Yes]	S� [Yes]	S� [Yes]	S� [Yes]	No	Unchecked	Checked	Unchecked
383	97	Masculino (Male)	22	Negativo	1	No	4	No	No	No	No	No	No	No	No	S� [Yes]	S� [Yes]	No	S� [Yes]	No	No	Checked	Checked	Unchecked
413	94	Masculino (Male)	21	Negativo	1	Yes	3	No	No	No	No	Yes	Yes	No	No	No	S� [Yes]	S� [Yes]	S� [Yes]	No	No	Checked	Unchecked	Unchecked
67	133	Femenino (Female)	30	Negativo	3	No	5	No	No	No	No	Yes	No	No	No	No	S� [Yes]	No	S� [Yes]	No	No	Unchecked	Unchecked	Unchecked
276	112	Masculino (Male)	26	Negativo	1	Yes	5	No	No	No	No	No	No	No	No	No	S� [Yes]	No	S� [Yes]	No	No	Checked	Checked	Unchecked
397	96	Masculino (Male)	22	Negativo	7	No	5	No	No	No	No	No	No	No	No	No	S� [Yes]	S� [Yes]	S� [Yes]	No	No	Unchecked	Unchecked	Unchecked
193	122	Femenino (Female)	28	Negativo	4	No	4	No	No	Yes	No	No	No	No	No	S� [Yes]	No	No	S� [Yes]	No	No	Unchecked	Checked	Unchecked
266	114	Femenino (Female)	26	Negativo	4	No	4	No	No	No	No	No	No	No	No	No	S� [Yes]	S� [Yes]	S� [Yes]	S� [Yes]	No	Checked	Unchecked	Unchecked
376	99	Masculino (Male)	23	Negativo	1	No	3	No	No	No	No	No	No	No	No	No	S� [Yes]	S� [Yes]	S� [Yes]	No	No	Checked	Unchecked	Unchecked
390	96	Femenino (Female)	22	Negativo	1	No	5	No	No	Yes	No	Yes	Yes	No	No	No	S� [Yes]	S� [Yes]	S� [Yes]	No	No	Unchecked	Unchecked	Unchecked
382	98	Femenino (Female)	23	Negativo	8	Yes	5	Yes	No	No	No	Yes	Yes	No	No	No	S� [Yes]	No	S� [Yes]	No	No	Unchecked	Unchecked	Unchecked
24	140	Femenino (Female)	32	Negativo	13	No	4	Yes	No	Yes	No	Yes	Yes	Yes	No	S� [Yes]	S� [Yes]	No	No	No	No	Unchecked	Unchecked	Unchecked
19	140	Femenino (Female)	32	Negativo	1	Yes	0	Yes	No	Yes	Yes	Yes	Yes	Yes	Yes	No	S� [Yes]	No	S� [Yes]	S� [Yes]	No	Checked	Checked	Unchecked
414	94	Femenino (Female)	22	Negativo	2	No	4	Yes	No	Yes	No	Yes	Yes	Yes	No	No	No	No	No	No	No	Unchecked	Unchecked	Unchecked
213	120	Masculino (Male)	28	Negativo	7	No	4	No	No	No	No	No	No	No	No	S� [Yes]	S� [Yes]	S� [Yes]	S� [Yes]	No	No	Unchecked	Unchecked	Unchecked
236	118	Femenino (Female)	27	Positivo	10	No	4	No	No	No	No	No	No	No	No	No	No	No	No	No	No	Unchecked	Unchecked	Unchecked
326	107	Femenino (Female)	25	Negativo	6	No	5	No	No	Yes	No	No	Yes	No	No	S� [Yes]	S� [Yes]	No	S� [Yes]	No	No	Unchecked	Unchecked	Unchecked
325	107	Masculino (Male)	25	Negativo	9	No	4	No	No	No	No	Yes	No	No	No	S� [Yes]	S� [Yes]	S� [Yes]	S� [Yes]	No	No	Checked	Unchecked	Unchecked
263	115	Masculino (Male)	26	Negativo	3	No	4	No	No	No	No	No	No	No	No	S� [Yes]	S� [Yes]	S� [Yes]	S� [Yes]	No	No	Checked	Checked	Unchecked
428	89	Masculino (Male)	20	Negativo	6	Yes	7	Yes	No	No	No	Yes	Yes	Yes	No	No	S� [Yes]	No	S� [Yes]	No	No	Unchecked	Unchecked	Unchecked
58	136	Masculino (Male)	31	Negativo	13	No	5	No	No	No	No	Yes	No	No	No	No	S� [Yes]	No	No	No	No	Unchecked	Unchecked	Unchecked
145	128	Masculino (Male)	29	Negativo	1	No	3	No	No	No	No	No	No	No	No	No	S� [Yes]	S� [Yes]	S� [Yes]	No	No	Unchecked	Unchecked	Unchecked
193	124	Femenino (Female)	29	Negativo	1	No	4	No	No	No	No	No	No	No	No	S� [Yes]	S� [Yes]	S� [Yes]	S� [Yes]	No	No	Checked	Checked	Unchecked
363	102	Masculino (Male)	23	Negativo	7	No	4	No	No	No	No	No	No	No	No	No	S� [Yes]	No	S� [Yes]	No	No	Unchecked	Unchecked	Unchecked
367	103	Masculino (Male)	23	Negativo	5	No	6	No	No	No	No	Yes	No	No	No	No	S� [Yes]	No	S� [Yes]	No	No	Checked	Checked	Unchecked
253	117	Masculino (Male)	27	Positivo	20	No	4	No	No	No	No	Yes	No	No	No	No	S� [Yes]	No	No	No	No	Unchecked	Unchecked	Unchecked
126	131	Femenino (Female)	30	Negativo	4	No	4	Yes	No	No	No	Yes	No	No	No	No	S� [Yes]	No	S� [Yes]	No	No	Checked	Checked	Unchecked
263	116	Masculino (Male)	27	Negativo	7	No	4	No	No	No	No	Yes	Yes	Yes	No	No	S� [Yes]	No	S� [Yes]	No	No	Checked	Checked	Unchecked
308	112	Femenino (Female)	26	Negativo	2	No	4	No	No	No	No	No	No	No	No	No	S� [Yes]	S� [Yes]	No sabe/Se niega a responder [Don't know/Refused to respond]	No	No	Checked	Unchecked	Unchecked
209	125	Masculino (Male)	28	Negativo	4	No	4	Yes	No	No	No	Yes	No	No	No	S� [Yes]	S� [Yes]	No	S� [Yes]	No	No	Checked	Checked	Unchecked
239	122	Femenino (Female)	28	Negativo	6	No	3	No	No	No	No	Yes	No	No	No	No	S� [Yes]	No	S� [Yes]	No	No	Unchecked	Unchecked	Unchecked
262	118	Femenino (Female)	27	Negativo	1	No	5	No	No	No	No	Yes	No	No	No	No	S� [Yes]	No	S� [Yes]	No	No	Checked	Unchecked	Unchecked
255	119	Masculino (Male)	27	Negativo	5	No	4	Yes	No	No	No	Yes	No	No	No	No	S� [Yes]	No	S� [Yes]	No	No	Unchecked	Unchecked	Unchecked
124	133	Masculino (Male)	31	Negativo		Yes		No	No	No	No	Yes	No	No	No	No	No	No	No	No	No	Unchecked	Unchecked	Unchecked
419	98	Femenino (Female)	23	Positivo	12	Yes	4	No	No	No	No	Yes	No	No	No	No	S� [Yes]	No	S� [Yes]	No	No	Checked	Checked	Unchecked
122	134	Masculino (Male)	31	Negativo	4	Yes	4	No	No	No	No	Yes	Yes	No	No	S� [Yes]	No	No	S� [Yes]	No	No	Checked	Unchecked	Unchecked
110	134	Femenino (Female)	31	Negativo	16	Yes	5	Yes	No	No	No	Yes	No	No	No	No	S� [Yes]	No	S� [Yes]	No	No	Unchecked	Unchecked	Unchecked
24	146	Femenino (Female)	34	Negativo	2	No	5	No	No	Yes	No	Yes	Yes	Yes	No	S� [Yes]	S� [Yes]	S� [Yes]	S� [Yes]	No	No	Unchecked	Unchecked	Unchecked
55	141	Masculino (Male)	32	Negativo	14	Yes	5	Yes	Yes	No	No	Yes	Yes	No	No	No	S� [Yes]	S� [Yes]	S� [Yes]	No	No	Checked	Unchecked	Unchecked
435	92	Masculino (Male)	21	Negativo	5	Yes	6	No	No	Yes	No	Yes	Yes	No	No	S� [Yes]	S� [Yes]	S� [Yes]	S� [Yes]	No	No	Checked	Unchecked	Unchecked
198	128	Femenino (Female)	29	Negativo		Yes		No	No	No	No	Yes	No	No	No	No	S� [Yes]	No	No	No	No	Unchecked	Unchecked	Unchecked
45	143	Femenino (Female)	33	Negativo	4	No	4	No	No	Yes	No	No	No	No	No	No	S� [Yes]	No	S� [Yes]	No	No	Unchecked	Unchecked	Unchecked
151	132	Masculino (Male)	30	Positivo		Yes		No	No	No	No	Yes	No	No	No	S� [Yes]	S� [Yes]	S� [Yes]	S� [Yes]	No	No	Checked	Unchecked	Unchecked
131	135	Masculino (Male)	31	Negativo	8	No	3	Yes	No	No	No	Yes	Yes	No	Yes	No	No	No	S� [Yes]	No	No	Unchecked	Unchecked	Unchecked
193	129	Femenino (Female)	30	Negativo		Yes		Yes	No	No	No	Yes	Yes	No	No	No	No	S� [Yes]	S� [Yes]	No	S� [Yes]	Unchecked	Checked	Unchecked
234	124	Masculino (Male)	29	Negativo	1	Yes	16	Yes	Yes	No	No	Yes	Yes	No	No	No	S� [Yes]	S� [Yes]	No	No	No	Checked	Checked	Unchecked
235	125	Masculino (Male)	28	Negativo	2	No	4	No	No	No	No	No	No	No	No	No	S� [Yes]	No	No	No	No	Unchecked	Checked	Unchecked
334	114	Masculino (Male)	26	Negativo	5	No	3	No	No	No	No	No	No	No	No	No	S� [Yes]	S� [Yes]	S� [Yes]	No	No	Unchecked	Unchecked	Checked
414	102	Femenino (Female)	24	Negativo	3	No	5	No	No	No	No	No	No	No	No	No	S� [Yes]	S� [Yes]	S� [Yes]	No	No	Unchecked	Unchecked	Unchecked
96	138	Masculino (Male)	32	Negativo	1	Yes	4	Yes	No	Yes	No	Yes	Yes	No	No	S� [Yes]	S� [Yes]	S� [Yes]	No	No	No	Checked	Checked	Unchecked
440	93	Masculino (Male)	21	Negativo	2	Yes	5	No	No	No	No	Yes	No	No	No	S� [Yes]	No	S� [Yes]	S� [Yes]	No	No	Checked	Checked	Unchecked
184	131	Masculino (Male)	30	Negativo	1	No	4	No	No	Yes	No	Yes	No	No	No	S� [Yes]	S� [Yes]	No	S� [Yes]	No	No	Unchecked	Unchecked	Unchecked
198	130	Femenino (Female)	30	Negativo		Yes		Yes	No	No	No	No	Yes	No	No	No	S� [Yes]	No	No	No	No	Unchecked	Unchecked	Unchecked
125	137	Masculino (Male)	31	Negativo	3	No	5	No	No	No	No	Yes	No	No	No	S� [Yes]	S� [Yes]	S� [Yes]	S� [Yes]	No	S� [Yes]	Unchecked	Unchecked	Unchecked
222	126	Femenino (Female)	29	Negativo	1	No	4	No	No	No	No	Yes	No	No	No	No	No	S� [Yes]	S� [Yes]	No	No	Unchecked	Unchecked	Unchecked
46	144	Femenino (Female)	33	Positivo	2	No	5	No	No	No	No	Yes	No	No	No	No	S� [Yes]	S� [Yes]	S� [Yes]	No	No	Checked	Unchecked	Unchecked
45	144	Femenino (Female)	33	Negativo	3	No	8	Yes	No	Yes	No	Yes	Yes	No	No	No	S� [Yes]	S� [Yes]	No	No	No	Unchecked	Unchecked	Unchecked
1	152	Masculino (Male)	35	Negativo	3	No	8	Yes	No	Yes	No	Yes	Yes	No	No	No	S� [Yes]	No	S� [Yes]	No	No	Unchecked	Unchecked	Unchecked
429	97	Masculino (Male)	23	Negativo	8	No	5	No	No	No	No	No	No	No	No	No	S� [Yes]	No	S� [Yes]	No	No	Checked	Checked	Unchecked
423	98	Femenino (Female)	23	Negativo	4	No	4	No	No	No	No	Yes	No	No	No	No	S� [Yes]	S� [Yes]	S� [Yes]	No	No	Checked	Unchecked	Unchecked
436	96	Femenino (Female)	22	Negativo	6	No	3	No	No	No	No	Yes	No	No	No	No	S� [Yes]	No	No	No	No	Unchecked	Unchecked	Unchecked
225	129	Masculino (Male)	30	Negativo	4	No	5	No	No	No	No	No	Yes	No	No	No	S� [Yes]	No	S� [Yes]	No	No	Checked	Checked	Unchecked
29	150	Masculino (Male)	34	Negativo	3	No	5	Yes	No	Yes	No	No	No	No	No	No	S� [Yes]	No	S� [Yes]	No	No	Checked	Checked	Unchecked
381	110	Masculino (Male)	25	Negativo	10	No	5	No	No	Yes	No	Yes	No	No	No	No	S� [Yes]	S� [Yes]	No	No	No	Unchecked	Unchecked	Unchecked
208	131	Femenino (Female)	30	Negativo	5	No	4	No	No	No	No	Yes	No	No	No	S� [Yes]	S� [Yes]	S� [Yes]	S� [Yes]	No	No	Checked	Unchecked	Unchecked
324	118	Masculino (Male)	27	Negativo	4	Yes	5	No	No	No	No	Yes	No	No	No	No	No	No	S� [Yes]	No	No	Unchecked	Unchecked	Unchecked
402	107	Masculino (Male)	25	Negativo	2	No	5	Yes	No	No	No	Yes	No	No	No	No	S� [Yes]	No	S� [Yes]	No	No	Unchecked	Unchecked	Unchecked
443	97	Masculino (Male)	22	Negativo	10	No	4	Yes	No	No	No	Yes	No	No	No	No	No	No	No	No	No	Unchecked	Unchecked	Unchecked
129	139	Masculino (Male)	32	Negativo	1	No	5	No	No	No	No	Yes	No	No	No	No	S� [Yes]	S� [Yes]	S� [Yes]	No	No	Unchecked	Unchecked	Unchecked
410	107	Masculino (Male)	24	Negativo	7	Yes	5	Yes	No	No	No	Yes	No	No	No	No	S� [Yes]	No	S� [Yes]	No	No	Unchecked	Unchecked	Unchecked
360	114	Masculino (Male)	26	Negativo	5	Yes	5	Yes	No	No	No	Yes	No	No	No	No	S� [Yes]	No	S� [Yes]	No	No	Checked	Unchecked	Unchecked
19	153	Femenino (Female)	35	Negativo		Yes		Yes	No	No	No	Yes	No	No	No	No	S� [Yes]	No	S� [Yes]	No	No	Checked	Checked	Unchecked
330	120	Masculino (Male)	27	Negativo	5	No	8	No	No	No	No	Yes	No	No	No	No	S� [Yes]	S� [Yes]	S� [Yes]	No	No	Checked	Unchecked	Unchecked
401	108	Masculino (Male)	25	Positivo	15	No	4	No	No	No	No	Yes	No	No	No	No	S� [Yes]	No	No	No	No	Unchecked	Unchecked	Unchecked
165	139	Femenino (Female)	32	Negativo	2	Yes	6	No	No	No	No	Yes	No	No	No	No	S� [Yes]	No	S� [Yes]	No	No	Checked	Checked	Unchecked
98	145	Masculino (Male)	33	Positivo	4	No	4	No	No	No	No	Yes	No	No	No	No	S� [Yes]	No	No	No	No	Checked	Unchecked	Unchecked
151	139	Masculino (Male)	32	Negativo	1	No	4	Yes	No	No	No	Yes	Yes	No	No	No	S� [Yes]	S� [Yes]	S� [Yes]	No	No	Checked	Unchecked	Unchecked
154	140	Masculino (Male)	32	Negativo	3	No	5	Yes	No	No	No	Yes	No	No	No	No	S� [Yes]	S� [Yes]	S� [Yes]	No	No	Checked	Unchecked	Unchecked
334	119	Masculino (Male)	27	Negativo	6	No	4	No	No	No	No	No	No	No	No	No	S� [Yes]	No	S� [Yes]	No	No	Unchecked	Unchecked	Unchecked
391	111	Masculino (Male)	25	Negativo	4	Yes	5	No	No	No	No	No	No	No	No	No	S� [Yes]	No	S� [Yes]	No	No	Checked	Checked	Unchecked
367	115	Masculino (Male)	26	Negativo	8	Yes	5	No	No	Yes	No	Yes	No	No	No	No	S� [Yes]	No	No	No	No	Checked	Checked	Unchecked
362	114	Masculino (Male)	26	Positivo	2	Yes	6	Yes	No	No	No	Yes	No	No	No	No	No	No	S� [Yes]	No	No	Unchecked	Unchecked	Unchecked
349	117	Masculino (Male)	27	Negativo	2	No	5	Yes	No	No	No	Yes	No	No	No	No	S� [Yes]	No	S� [Yes]	No	No	Checked	Checked	Unchecked
441	100	Femenino (Female)	22	Negativo	4	Yes	4	Yes	No	No	No	Yes	No	No	No	No	S� [Yes]	S� [Yes]	S� [Yes]	No	No	Checked	Unchecked	Unchecked
191	137	Masculino (Male)	31	Negativo	4	Yes	5	Yes	No	Yes	No	Yes	No	No	No	No	S� [Yes]	S� [Yes]	S� [Yes]	No	No	Unchecked	Unchecked	Unchecked
251	128	Femenino (Female)	30	Positivo	7	No	6	No	No	No	No	Yes	No	No	No	No	No	No	No	No	No	Checked	Unchecked	Unchecked
280	127	Masculino (Male)	29	Negativo	8	Yes	10	Yes	No	Yes	No	Yes	No	No	No	No	S� [Yes]	S� [Yes]	S� [Yes]	No	No	Unchecked	Unchecked	Unchecked
384	112	Femenino (Female)	26	Negativo	3	No	3	Yes	No	No	No	Yes	Yes	No	No	No	S� [Yes]	S� [Yes]	S� [Yes]	No	No	Checked	Unchecked	Unchecked
416	109	Femenino (Female)	25	Negativo	3	No	4	Yes	No	No	No	Yes	No	No	No	No	S� [Yes]	No	S� [Yes]	No	No	Unchecked	Unchecked	Unchecked
203	136	Femenino (Female)	31	Negativo		Yes		Yes	No	No	No	Yes	No	No	No	No	S� [Yes]	No	S� [Yes]	No	No	Unchecked	Unchecked	Unchecked
239	132	Femenino (Female)	30	Negativo	9	No	5	No	No	No	No	No	No	No	No	No	S� [Yes]	S� [Yes]	S� [Yes]	No	No	Unchecked	Unchecked	Unchecked
77	147	Femenino (Female)	34	Negativo	8	Yes	4	Yes	No	Yes	No	Yes	No	No	No	No	S� [Yes]	No	S� [Yes]	No	No	Unchecked	Checked	Unchecked
346	118	Femenino (Female)	27	Negativo	3	Yes	4	Yes	No	No	No	Yes	No	No	No	No	S� [Yes]	S� [Yes]	S� [Yes]	No	No	Unchecked	Unchecked	Unchecked
389	112	Masculino (Male)	26	Negativo	6	Yes	6	No	No	No	No	Yes	No	No	No	No	S� [Yes]	No	S� [Yes]	No	S� [Yes]	Checked	Unchecked	Unchecked
158	140	Masculino (Male)	32	Negativo	3	No	4	No	No	No	No	Yes	No	No	No	No	S� [Yes]	No	No	No	No	Checked	Checked	Unchecked
182	138	Masculino (Male)	31	Negativo	3	No	5	No	No	No	No	No	No	No	No	No	No	No	S� [Yes]	No	No	Unchecked	Unchecked	Unchecked
278	127	Femenino (Female)	29	Positivo	1	Yes	6	No	No	No	No	No	No	No	No	S� [Yes]	S� [Yes]	No	S� [Yes]	No	No	Unchecked	Unchecked	Unchecked
52	151	Femenino (Female)	34	Negativo	2	No	5	No	No	Yes	No	Yes	No	No	No	No	S� [Yes]	No	S� [Yes]	No	No	Unchecked	Checked	Unchecked
64	149	Femenino (Female)	34	Negativo	3	No	5	Yes	No	Yes	No	No	No	No	No	No	S� [Yes]	No	S� [Yes]	No	No	Checked	Unchecked	Unchecked
153	141	Masculino (Male)	32	Negativo	3	No	5	No	No	Yes	No	Yes	No	No	No	No	S� [Yes]	No	S� [Yes]	No	No	Checked	Checked	Unchecked
395	112	Femenino (Female)	26	Negativo	2	No	3	No	No	No	No	Yes	No	No	No	No	S� [Yes]	No	S� [Yes]	No	No	Checked	Checked	Unchecked
36	153	Femenino (Female)	35	Negativo	5	Yes	4	Yes	No	No	No	No	No	No	No	No	S� [Yes]	No	No	No	No	Unchecked	Unchecked	Unchecked
440	100	Masculino (Male)	23	Negativo	2	Yes	4	No	No	Yes	No	Yes	Yes	No	No	No	No	No	No	No	No	Checked	Checked	Unchecked
113	146	Masculino (Male)	34	Negativo	1	No	4	No	No	No	No	No	No	No	No	No	S� [Yes]	No	S� [Yes]	No	No	Unchecked	Unchecked	Unchecked
125	144	Masculino (Male)	33	Negativo	3	No	8	No	Yes	No	No	Yes	No	No	No	No	S� [Yes]	S� [Yes]	S� [Yes]	No	S� [Yes]	Checked	Unchecked	Unchecked
263	130	Masculino (Male)	30	Negativo	2	No	7	No	No	No	No	No	No	No	No	No	S� [Yes]	S� [Yes]	S� [Yes]	No	No	Checked	Checked	Unchecked
431	103	Femenino (Female)	24	Negativo	5	No	5	No	No	No	No	Yes	No	No	No	No	S� [Yes]	S� [Yes]	S� [Yes]	No	No	Unchecked	Unchecked	Unchecked
255	131	Masculino (Male)	30	Negativo	1	No	5	No	No	No	No	Yes	No	No	No	No	S� [Yes]	No	S� [Yes]	No	No	Unchecked	Checked	Unchecked
95	148	Femenino (Female)	34	Negativo	8	Yes	6	Yes	No	Yes	No	Yes	Yes	Yes	No	No	S� [Yes]	No	No	No	No	Unchecked	Unchecked	Unchecked
29	157	Masculino (Male)	36	Negativo	4	No	6	No	No	No	No	Yes	No	No	No	No	S� [Yes]	no	S� [Yes]	No	No	Checked	Unchecked	Unchecked
166	143	Femenino (Female)	33	Positivo	3	No	3	No	No	No	No	Yes	No	No	No	S� [Yes]	No	S� [Yes]	S� [Yes]	No	No	Unchecked	Unchecked	Unchecked
262	131	Femenino (Female)	30	Negativo	1	No	4	No	No	No	No	No	No	No	No	No	S� [Yes]	No	S� [Yes]	No	No	Checked	Unchecked	Unchecked
402	112	Masculino (Male)	26	Negativo	2	No	10	No	No	No	No	No	No	No	No	No	S� [Yes]	S� [Yes]	S� [Yes]	No	No	Unchecked	Unchecked	Unchecked
55	151	Masculino (Male)	35	Negativo	5	No	10	No	No	No	No	Yes	No	No	No	No	S� [Yes]	No	S� [Yes]	No	No	Checked	Unchecked	Unchecked
244	134	Femenino (Female)	31	Negativo	2	No	4	No	No	No	No	Yes	No	No	No	No	No	No	S� [Yes]	No	No	Checked	Unchecked	Unchecked
308	127	Femenino (Female)	29	Negativo	3	Yes	5	Yes	No	Yes	No	No	No	No	No	No	S� [Yes]	No	No	No	No	Checked	Unchecked	Unchecked
177	141	Masculino (Male)	32	Negativo	11	Yes	6	Yes	No	Yes	No	Yes	Yes	No	No	No	S� [Yes]	No	S� [Yes]	No	No	Checked	Unchecked	Unchecked
276	130	Masculino (Male)	30	Negativo	4	Yes	5	No	No	Yes	No	Yes	No	No	No	No	S� [Yes]	No	S� [Yes]	No	No	Checked	Unchecked	Unchecked
288	133	Masculino (Male)	30	Negativo	2	No	5	No	No	No	No	No	No	No	No	No	S� [Yes]	S� [Yes]	S� [Yes]	No	No	Unchecked	Unchecked	Unchecked
145	144	Masculino (Male)	33	Negativo		Yes		Yes	No	No	No	Yes	No	No	No	No	S� [Yes]	S� [Yes]	S� [Yes]	No	No	Unchecked	Unchecked	Unchecked
362	119	Masculino (Male)	27	Positivo	8	Yes	7	No	No	No	No	Yes	No	No	No	No	S� [Yes]	No	No	No	No	Unchecked	Unchecked	Unchecked
89	150	Masculino (Male)	34	Negativo	2	No	4	Yes	No	No	No	Yes	Yes	No	No	No	S� [Yes]	S� [Yes]	S� [Yes]	No	No	Checked	Checked	Unchecked
351	122	Femenino (Female)	28	Negativo	3	No	5	No	No	No	No	Yes	No	No	No	No	S� [Yes]	No	S� [Yes]	No	No	Checked	Checked	Unchecked
282	131	Femenino (Female)	30	Negativo	4	Yes	4	Yes	No	No	No	No	No	No	No	No	S� [Yes]	No	S� [Yes]	No	No	Checked	Unchecked	Unchecked
106	151	Masculino (Male)	34	Negativo	4	No	5	Yes	No	No	No	Yes	No	No	No	No	S� [Yes]	No	No	No	No	Unchecked	Unchecked	Unchecked
119	148	Femenino (Female)	34	Negativo	2	No	5	No	No	No	No	No	No	No	No	No	S� [Yes]	No	S� [Yes]	No	No	Unchecked	Unchecked	Unchecked
138	145	Femenino (Female)	33	Negativo	4	No	4	No	No	No	No	Yes	No	No	No	No	S� [Yes]	no	S� [Yes]	No	No	Unchecked	Unchecked	Unchecked
424	108	Femenino (Female)	25	Negativo	5	No	7	No	No	No	No	No	No	No	No	No	S� [Yes]	S� [Yes]	S� [Yes]	No	No	Checked	Unchecked	Unchecked
280	131	Masculino (Male)	30	Negativo	4	No	5	No	No	No	No	Yes	No	No	No	No	S� [Yes]	S� [Yes]	S� [Yes]	No	No	Unchecked	Unchecked	Unchecked
407	117	Femenino (Female)	27	Negativo	4	Yes	3	Yes	No	No	No	Yes	No	No	No	No	No	No	S� [Yes]	No	No	Checked	Checked	Unchecked
349	125	Masculino (Male)	28	Negativo	4	No	5	Yes	No	No	No	Yes	No	No	No	No	S� [Yes]	No	S� [Yes]	No	No	Checked	Unchecked	Unchecked
423	111	Femenino (Female)	26	Negativo	6	Yes	5	No	No	No	No	Yes	No	No	No	No	S� [Yes]	No	S� [Yes]	No	No	Checked	Unchecked	Unchecked
422	110	Masculino (Male)	26	Negativo	1	No	5	No	No	No	No	Yes	No	No	No	S� [Yes]	S� [Yes]	S� [Yes]	S� [Yes]	No	No	Checked	Unchecked	Unchecked
294	134	Masculino (Male)	31	Negativo	3	No	4	No	No	Yes	No	No	Yes	No	Yes	S� [Yes]	S� [Yes]	S� [Yes]	S� [Yes]	No	No	Unchecked	Unchecked	Unchecked
151	150	Masculino (Male)	34	Positivo	8	No	5	No	Yes	Yes	No	Yes	No	No	No	No	S� [Yes]	No	No	No	No	Checked	Unchecked	Unchecked
239	142	Femenino (Female)	32	Negativo	9	No	3	No	No	No	No	No	Yes	Yes	No	No	No	No	No	No	No	Unchecked	Checked	Unchecked
401	120	Masculino (Male)	28	Positivo	3	No	4	No	No	No	No	Yes	No	No	No	No	S� [Yes]	No	S� [Yes]	No	No	Unchecked	Unchecked	Unchecked
209	145	Masculino (Male)	33	Negativo	1	No	9	Yes	No	No	No	Yes	Yes	No	No	No	S� [Yes]	No	S� [Yes]	No	No	Checked	Checked	Unchecked
126	153	Femenino (Female)	35	Negativo	20	No	4	No	No	Yes	No	Yes	No	No	No	No	S� [Yes]	No	S� [Yes]	No	No	Checked	Checked	Unchecked
107	155	Masculino (Male)	36	Negativo	3	No	7	Yes	No	No	No	Yes	No	No	No	No	S� [Yes]	No	No	No	No	Checked	Unchecked	Unchecked
362	127	Masculino (Male)	29	Positivo	3	No	6	Yes	No	Yes	No	Yes	No	No	No	No	S� [Yes]	No	S� [Yes]	No	No	Unchecked	Unchecked	Unchecked
262	139	Femenino (Female)	32	Negativo	2	No	5	No	No	No	No	Yes	No	No	No	No	S� [Yes]	No	S� [Yes]	No	No	Checked	Unchecked	Unchecked
424	114	Femenino (Female)	26	Negativo	1	No	3	No	No	No	No	No	No	No	No	No	S� [Yes]	S� [Yes]	S� [Yes]	No	No	Checked	Checked	Unchecked
226	144	Femenino (Female)	33	Negativo	2	No	6	No	No	Yes	No	No	No	No	No	No	S� [Yes]	No	S� [Yes]	No	No	Checked	Checked	Unchecked
276	138	Masculino (Male)	32	Negativo	8	No	3	No	No	Yes	No	Yes	No	No	No	No	S� [Yes]	No	S� [Yes]	No	No	Checked	Checked	Unchecked
113	157	Masculino (Male)	36	Negativo	3	No	5	Yes	No	No	No	Yes	Yes	No	Yes	No	S� [Yes]	No	No	No	No	Unchecked	Unchecked	Unchecked
308	138	Femenino (Female)	32	Negativo	9	No	10	Yes	Yes	Yes	No	Yes	Yes	No	No	No	S� [Yes]	No	No	No	No	Checked	Unchecked	Unchecked
347	132	Femenino (Female)	30	Negativo	2	No	5	No	No	Yes	No	Yes	Yes	No	No	No	S� [Yes]	No	S� [Yes]	No	No	Checked	Unchecked	Unchecked
294	140	Masculino (Male)	32	Negativo	3	No	4	Yes	No	Yes	No	No	No	No	No	S� [Yes]	S� [Yes]	S� [Yes]	S� [Yes]	No	No	Unchecked	Unchecked	Unchecked
405	125	Masculino (Male)	28	Negativo	3	No	10	No	No	No	No	Yes	No	No	No	No	No	No	S� [Yes]	No	No	Unchecked	Unchecked	Unchecked
410	124	Masculino (Male)	28	Negativo	10	Yes	10	Yes	No	Yes	No	Yes	Yes	No	No	No	S� [Yes]	No	S� [Yes]	No	No	Unchecked	Unchecked	Unchecked
139	156	Masculino (Male)	36	Negativo	6	No	4	No	No	No	No	Yes	No	No	No	S� [Yes]	S� [Yes]	No	S� [Yes]	No	No	Checked	Checked	Unchecked
234	147	Masculino (Male)	34	Negativo	4	Yes	4	No	No	No	No	Yes	Yes	No	No	No	S� [Yes]	No	S� [Yes]	No	No	Checked	Unchecked	Unchecked
240	146	Masculino (Male)	33	Negativo	5	No	6	No	No	No	No	No	No	No	No	No	S� [Yes]	S� [Yes]	no	No	No	Checked	Unchecked	Unchecked
273	143	Femenino (Female)	33	Negativo	2	No	5	No	No	No	No	No	No	No	No	S� [Yes]	S� [Yes]	S� [Yes]	No	No	No	Unchecked	Checked	Unchecked
288	140	Masculino (Male)	32	Negativo		Yes		No	No	No	No	No	No	No	No	S� [Yes]	S� [Yes]	S� [Yes]	S� [Yes]	No	No	Unchecked	Unchecked	Unchecked
325	136	Masculino (Male)	31	Negativo	3	No	4	No	No	No	No	Yes	No	No	No	No	S� [Yes]	No	S� [Yes]	No	No	Checked	Unchecked	Unchecked
326	136	Femenino (Female)	32	Negativo	8	No	3	Yes	No	Yes	No	No	No	No	No	No	S� [Yes]	No	S� [Yes]	No	No	Unchecked	Unchecked	Unchecked
426	119	Femenino (Female)	27	Negativo	5	No	7	Yes	No	Yes	No	Yes	No	No	No	No	S� [Yes]	No	No	No	No	Checked	Unchecked	Unchecked
359	132	Masculino (Male)	30	Negativo	5	No	4	No	No	No	No	No	No	No	No	No	S� [Yes]	S� [Yes]	S� [Yes]	No	No	Unchecked	Unchecked	Unchecked
362	132	Masculino (Male)	30	Positivo	5	No	4	No	No	No	No	No	No	No	No	No	S� [Yes]	S� [Yes]	S� [Yes]	No	No	Unchecked	Unchecked	Unchecked
436	116	Femenino (Female)	27	Negativo	3	Yes	3	Yes	No	No	No	No	Yes	No	No	S� [Yes]	S� [Yes]	No	No	No	No	Unchecked	Unchecked	Unchecked
406	126	Femenino (Female)	29	Negativo	0	Yes	3	No	No	No	No	No	No	No	No	No	S� [Yes]	S� [Yes]	S� [Yes]	No	No	Checked	Unchecked	Unchecked
435	117	Masculino (Male)	27	Negativo	1	No	5	No	No	Yes	No	No	No	No	No	No	S� [Yes]	No	S� [Yes]	No	No	Unchecked	Unchecked	Unchecked
292	142	Masculino (Male)	33	Negativo	12	No	6	Yes	No	Yes	No	No	Yes	No	No	No	No	S� [Yes]	S� [Yes]	No	No
376	132	Masculino (Male)	30	Positivo	7	No	4	Yes	No	No	No	No	No	No	No	No	S� [Yes]	S� [Yes]	S� [Yes]	No	No	Checked	Unchecked	Unchecked
336	139	Masculino (Male)	32	Negativo	3	No	5	Yes	No	Yes	No	Yes	No	No	No	No	S� [Yes]	S� [Yes]	No	No	No	Unchecked	Checked	Unchecked
189	157	Femenino (Female)	36	Negativo	6	No	4	No	No	No	No	No	No	No	No	No	S� [Yes]	S� [Yes]	S� [Yes]	No	No	Checked	Unchecked	Unchecked
217	154	Masculino (Male)	35	Negativo	6	No	8	Yes	No	Yes	No	No	No	No	No	No	S� [Yes]	S� [Yes]	No	No	Yes	Checked	Unchecked	Unchecked
201	156	Femenino (Female)	35	Positivo	3	No	5	Yes	No	Yes	No	Yes	No	No	No	No	S� [Yes]	S� [Yes]	S� [Yes]	No	No	Checked	Checked	Unchecked
294	145	Masculino (Male)	33	Negativo	5	No	5	Yes	No	Yes	No	No	No	No	No	S� [Yes]	S� [Yes]	S� [Yes]	S� [Yes]	No	No	Unchecked	Unchecked	Unchecked
215	156	Masculino (Male)	36	Negativo	4	Yes	8	Yes	No	Yes	No	Yes	Yes	No	No	No	S� [Yes]	No	No	No	No	Checked	Unchecked	Unchecked
406	132	Femenino (Female)	30	Negativo	4	No	3	No	No	No	No	Yes	No	No	No	No	S� [Yes]	S� [Yes]	S� [Yes]	No	No	Checked	Unchecked	Unchecked
309	146	Masculino (Male)	34	Negativo	3	No	5	No	No	No	No	No	No	No	No	No	S� [Yes]	S� [Yes]	S� [Yes]	No	No	Unchecked	Unchecked	Unchecked
389	134	Masculino (Male)	31	Negativo	9	No	4	No	No	No	No	No	No	No	No	No	No	No	No	No	No	Unchecked	Unchecked	Unchecked
428	125	Masculino (Male)	28	Negativo	1	No	4	No	No	No	No	Yes	No	No	No	S� [Yes]	S� [Yes]	S� [Yes]	S� [Yes]	No	No	Unchecked	Unchecked	Unchecked
367	138	Masculino (Male)	32	Negativo	1	Yes	3	No	No	No	No	Yes	No	No	No	No	S� [Yes]	No	No	No	No	Checked	Unchecked	Unchecked
429	126	Masculino (Male)	29	Positivo	1	No	1	No	No	No	No	No	No	No	No	No	S� [Yes]	S� [Yes]	S� [Yes]	No	No	Checked	Unchecked	Unchecked
306	148	Masculino (Male)	34	Negativo	2	No	5	No	No	Yes	No	Yes	No	No	No	S� [Yes]	S� [Yes]	S� [Yes]	S� [Yes]	No	No	Checked	Unchecked	Unchecked
356	140	Masculino (Male)	32	Positivo	1	No	4	No	No	No	No	Yes	No	No	No	S� [Yes]	S� [Yes]	S� [Yes]	S� [Yes]	No	S� [Yes]	Unchecked	Unchecked	Unchecked
436	124	Femenino (Female)	29	Negativo	4	No	5	Yes	No	No	No	Yes	No	No	No	S� [Yes]	S� [Yes]	No	No	No	No	Unchecked	Unchecked	Unchecked
393	136	Femenino (Female)	31	Negativo	1	No	5	No	No	No	No	No	No	No	No	No	S� [Yes]	S� [Yes]	S� [Yes]	No	No	Checked	Unchecked	Unchecked
310	149	Femenino (Female)	34	Negativo		Yes		Yes	No	No	No	Yes	No	No	No	No	S� [Yes]	No	S� [Yes]	No	No	Checked	Checked	Unchecked
255	154	Masculino (Male)	35	Negativo	2	No	10	No	No	No	No	Yes	No	No	No	S� [Yes]	S� [Yes]	No	S� [Yes]	No	No	Unchecked	Unchecked	Unchecked
301	151	Masculino (Male)	34	Negativo		No	6	Yes	No	No	No	No	No	No	No	S� [Yes]	S� [Yes]	S� [Yes]	S� [Yes]	No	No	Checked	Checked	Unchecked
436	129	Femenino (Female)	30	Negativo	8	No	4	No	No	No	No	Yes	Yes	No	No	S� [Yes]	S� [Yes]	No	No	No	No	Unchecked	Unchecked	Unchecked
419	137	Femenino (Female)	31	Negativo	1	No	3	No	No	No	No	Yes	No	No	No	S� [Yes]	S� [Yes]	S� [Yes]	S� [Yes]	No	No	Checked	Checked	Unchecked
410	138	Masculino (Male)	32	Negativo	7	No	4	No	No	No	No	Yes	No	No	No	No	S� [Yes]	No	S� [Yes]	No	No	Unchecked	Unchecked	Unchecked
340	148	Masculino (Male)	34	Negativo	#NUM!		6	No	No	Yes	No	Yes	Yes	No	No	No	S� [Yes]	No	no	No	No	Unchecked	Unchecked	Unchecked
440	130	Masculino (Male)	29	Positivo	7	No	6	No	No	No	No	No	No	No	No	No	S� [Yes]	No	S� [Yes]	No	No	Checked	Checked	Unchecked
280	157	Masculino (Male)	36	Positivo	3	No	10	No	No	No	No	Yes	No	No	No	No	S� [Yes]	No	S� [Yes]	No	No	Unchecked	Unchecked	Unchecked
356	148	Masculino (Male)	34	Negativo	2	No	5	No	No	No	No	Yes	No	No	No	No	S� [Yes]	no	S� [Yes]	no	No	Checked	Checked	Unchecked
406	143	Femenino (Female)	33	Negativo		Yes		Yes	No	No	No	No	Yes	No	No	S� [Yes]	S� [Yes]	S� [Yes]	S� [Yes]	No	No	Checked	Checked	Unchecked
405	144	Masculino (Male)	33	Negativo	1	No	6	No	No	No	No	No	No	No	No	No	S� [Yes]	No	S� [Yes]	No	No	Unchecked	Unchecked	Unchecked
395	147	Femenino (Female)	33	Negativo	3	Yes	3	No	No	No	No	No	No	No	No	No	S� [Yes]	No	S� [Yes]	No	No
369	151	Femenino (Female)	34	Negativo		Yes		No	No	No	No	No	No	No	No	No	S� [Yes]	No	S� [Yes]	No	No	Checked	Checked	Unchecked
351	153	Femenino (Female)	35	Negativo	10	No	3	No	No	Yes	No	Yes	Yes	No	No	No	S� [Yes]	S� [Yes]	S� [Yes]	no	No	Checked	Checked	Unchecked
390	147	Femenino (Female)	34	Negativo	4	Yes	5	Yes	No	No	No	Yes	Yes	No	No	No	S� [Yes]	No	S� [Yes]	No	No	Unchecked	Unchecked	Unchecked
423	138	Femenino (Female)	32	Negativo	7	No	6	No	No	No	No	Yes	No	No	No	No	No	S� [Yes]	S� [Yes]	No	No	Unchecked	Unchecked	Unchecked
393	148	Femenino (Female)	34	Negativo	1	No	5	No	No	No	No	No	No	No	No	No	S� [Yes]	S� [Yes]	S� [Yes]	No	No	Checked	Unchecked	Unchecked
436	150	Femenino (Female)	34	Negativo	15	No	5	No	No	No	No	Yes	No	No	No	No	S� [Yes]	S� [Yes]	No	No	No	Unchecked	Unchecked	Unchecked
434	152	Masculino (Male)	35	Positivo	4	No	4	No	No	No	No	No	No	No	No	No	S� [Yes]	S� [Yes]	S� [Yes]	No	No	Checked	Unchecked	Unchecked

## Sheet: Incidence
ID	[Gender of the child]	Weight at birth	weeks in cohort	Giardia lamblia	First GL detection (months)	type of delivery	floor	Toilet	Water resources	bf_weeks	Lewis	Fenotipo Se	Social contact	ABO	RH
1	Masculino (Male)	2200	156	0		Caesarean	Earthen floor	No indoor toilet	Potable	24	LeB	Se+	No	O	Positive
2	Masculino (Male)	3000	156	0		Vaginal	No earthen floor	Indoor toilet	Potable	24	LeB	Se+	No	B	Positive
3	Masculino (Male)	2500	24	0		Vaginal	Earthen floor	Indoor toilet	Potable	24	LeB	Se+	Yes	O	Positive
4	Femenino (Female)	2700	156	0		Vaginal	Earthen floor	No indoor toilet	Potable	24	LeA	Se-	Yes	O	Positive
5	Masculino (Male)	3600	156	0		Vaginal	No earthen floor	Indoor toilet	Potable	22	LeB	Se+	Yes	O	Positive
6	Masculino (Male)	3430	156	0		Caesarean	No earthen floor	Indoor toilet	Potable	10	LeB	Se+	No	O	Positive
7	Masculino (Male)	3550	156	0		Caesarean	No earthen floor	Indoor toilet	Potable	6	LeB	Se+	No	A	Positive
8	Masculino (Male)	3400	11	0		Caesarean	No earthen floor	Indoor toilet	Potable	11	LeB	Se+	No	O	Positive
9	Femenino (Female)	2600	11	0		Vaginal	No earthen floor	Indoor toilet	Potable	10	LeB	Se+	No	O	Positive
10	Masculino (Male)	2250	55	0		Caesarean	Earthen floor	Indoor toilet	Potable	5	LeB	Se+	No	O	Positive
11	Masculino (Male)	3100	156	0		Caesarean	No earthen floor	Indoor toilet	Potable	24	Le-	Se-	Yes	O	Positive
12	Masculino (Male)	2500	171	1	22.614	Caesarean	Earthen floor	No indoor toilet	Potable	24	LeB	Se+	Yes	O	Positive
13	Masculino (Male)	3100	173	1	24.307	Caesarean	No earthen floor	Indoor toilet	Potable	23	LeB	Se+	No	O	Positive
14	Masculino (Male)	3750	2	0		Caesarean	No earthen floor	Indoor toilet	Potable	1	LeA	Se-	No
15	Femenino (Female)	2900	156	0		Caesarean	No earthen floor	Indoor toilet	Potable	5	LeA	Se-	No	B	Positive
16	Femenino (Female)	2600	156	0		Vaginal	No earthen floor	No indoor toilet	Potable	19	LeA	Se-	Yes	A	Positive
17	Femenino (Female)	2900	170	1	24.186	Vaginal	Earthen floor	No indoor toilet	Potable	23	LeB	Se+	Yes	O	Positive
18	Femenino (Female)	2800	147	1	7.9814	Caesarean	Earthen floor	No indoor toilet	Potable	16	LeB	Se+	Yes	O	Positive
19	Femenino (Female)	3700	156	0		Caesarean	No earthen floor	No indoor toilet	Potable	24	LeB	Se+	No	A	Positive
20	Femenino (Female)	3200	169	1	20.0744	Vaginal	No earthen floor	Indoor toilet	Potable	24	LeB	Se+	No	A	Positive
21	Femenino (Female)	3800	19	0		Caesarean	Earthen floor	Indoor toilet	Potable	16	LeB	Se+	No	A	Positive
22	Masculino (Male)	2500	156	0		Caesarean	No earthen floor	Indoor toilet	Potable	24	LeB	Se+	Yes	O	Positive
23	Masculino (Male)	2800	91	0		Caesarean	No earthen floor	Indoor toilet	No Potable	23	LeB	Se+	Yes	O	Positive
24	Femenino (Female)	3000	169	1	19.9535	Caesarean	Earthen floor	Indoor toilet	Potable	22	Le-	Se+	Yes	B	Positive
25	Femenino (Female)	3750	156	0		Vaginal	Earthen floor	Indoor toilet	Potable	23	Le-	Se+	Yes	A	Positive
26	Femenino (Female)	3500	156	0		Vaginal	No earthen floor	Indoor toilet	Potable	12	LeB	Se+	No	O	Positive
27	Femenino (Female)	2750	156	0		Caesarean	No earthen floor	Indoor toilet	Potable	12	LeB	Se+	No	O	Positive
28	Masculino (Male)	3200	156	0		Vaginal	No earthen floor	Indoor toilet	Potable	24	LeB	Se+	Yes	O	Positive
29	Masculino (Male)	2500	156	0		Vaginal	No earthen floor	Indoor toilet	Potable	22	LeB	Se+	Yes	O	Positive
30	Masculino (Male)	3300	156	0		Vaginal	No earthen floor	Indoor toilet	Potable	23	Le-	Se+	Yes	O	Positive
31	Femenino (Female)	2000	19	0		Vaginal	Earthen floor	No indoor toilet	No Potable	17	LeB	Se+	No	O	Positive
32	Masculino (Male)	2900	156	0		Vaginal	No earthen floor	Indoor toilet	Potable	1	LeB	Se+	No	O	Positive
33	Masculino (Male)	3650	87	0		Caesarean	No earthen floor	No indoor toilet	Potable	23	LeB	Se+	No	O	Positive
34	Masculino (Male)	3000	115	0		Vaginal	No earthen floor	Indoor toilet	Potable	22	LeB	Se+	No	O	Positive
35	Femenino (Female)	3050	30	0		Caesarean	Earthen floor	Indoor toilet	Potable	23	LeB	Se+	No	O	Positive
36	Femenino (Female)	3000	156	0		Vaginal	No earthen floor	Indoor toilet	Potable	22	LeB	Se+	Yes	B	Positive
37	Femenino (Female)	3900	156	0		Caesarean	No earthen floor	Indoor toilet	Potable	23	LeB	Se+	Yes	O	Positive
38	Masculino (Male)	3750	165	1	22.3721	Caesarean	Earthen floor	No indoor toilet	Potable	22	LeB	Se+	Yes	O	Positive
39	Masculino (Male)	3300	165	1	23.5814	Vaginal	No earthen floor	Indoor toilet	Potable	22	Le-	Se+	Yes	O	Positive
40	Femenino (Female)	3750	156	0		Caesarean	No earthen floor	No indoor toilet	Potable	22	LeB	Se+	Yes	A	Positive
41	Femenino (Female)	3400	47	0		Vaginal	No earthen floor	Indoor toilet	No Potable	21	LeB	Se+	Yes	O	Positive
42	Masculino (Male)	2900	5	0		Vaginal	Earthen floor	Indoor toilet	Potable	4	LeB	Se+	No	O
43	Femenino (Female)	2500	165	1	27.2093	Vaginal	No earthen floor	Indoor toilet	No Potable	12	LeB	Se+	No	O	Positive
44	Masculino (Male)	3300	156	0		Vaginal	Earthen floor	Indoor toilet	Potable	0	Le-	Se+	No	O	Positive
45	Femenino (Female)	2240	156	0		Caesarean	Earthen floor	Indoor toilet	Potable	23	LeB	Se+	Yes	O	Positive
46	Femenino (Female)	3000	164	1	19.2279	Vaginal	Earthen floor	Indoor toilet	Potable	23	Le-	Se+	Yes	A	Positive
47	Femenino (Female)	3000	69	1	13.907	Vaginal	No earthen floor	No indoor toilet	Potable	22	LeB	Se+	Yes	O	Positive
48	Masculino (Male)	2600	156	0		Vaginal	No earthen floor	Indoor toilet	Potable	24	LeB	Se+	Yes	O	Positive
49	Masculino (Male)	3350	156	0		Caesarean	No earthen floor	No indoor toilet	No Potable	24	Le-	Se+	Yes	O	Positive
50	Femenino (Female)	3000	156	0		Vaginal	No earthen floor	Indoor toilet	Potable	24	LeB	Se+	No	A	Positive
51	Masculino (Male)	3350	156	0		Vaginal	No earthen floor	Indoor toilet	Potable	23	LeB	Se+	No	O	Positive
52	Femenino (Female)	4175	156	0		Vaginal	No earthen floor	Indoor toilet	Potable	24	Le-	Se+	Yes	O	Positive
53	Femenino (Female)	3500	164	1	19.4698	Caesarean	No earthen floor	Indoor toilet	Potable	24	LeB	Se+	No	B	Positive
54	Femenino (Female)	3900	156	0		Vaginal	No earthen floor	Indoor toilet	Potable	23	LeB	Se+	No	A	Positive
55	Masculino (Male)	2780	156	0		Caesarean	Earthen floor	Indoor toilet	Potable	22	LeB	Se+	Yes	O	Positive
56	Femenino (Female)	3100	156	0		Vaginal	No earthen floor	No indoor toilet	Potable	23	LeA	Se-	No	O	Positive
57	Femenino (Female)	2700	156	0		Vaginal	No earthen floor	No indoor toilet	Potable	22	LeB	Se+	No	O	Positive
58	Masculino (Male)	3540	156	0		Caesarean	No earthen floor	Indoor toilet	Potable	23	LeB	Se+	Yes	B	Positive
59	Masculino (Male)	4200	156	0		Vaginal	No earthen floor	Indoor toilet	Potable	22	Le-	Se+	Yes	O	Positive
60	Femenino (Female)	3200	163	1	9.55349	Vaginal	Earthen floor	Indoor toilet	No Potable	23	LeB	Se+	No	O	Positive
61	Femenino (Female)	2900	156	0		Vaginal	No earthen floor	No indoor toilet	Potable	3	LeB	Se+	Yes	A	Positive
62	Masculino (Male)	3100	156	0		Vaginal	No earthen floor	Indoor toilet	Potable	23	Le-	Se+	Yes	O	Positive
63	Femenino (Female)	3500	156	0		Vaginal	No earthen floor	Indoor toilet	Potable	21	LeB	Se+	No	A	Positive
64	Femenino (Female)	3500	156	0		Vaginal	No earthen floor	Indoor toilet	Potable	23	LeB	Se+	No	O	Positive
65	Femenino (Female)	3180	46	0		Vaginal	Earthen floor	No indoor toilet	Potable	10	LeB	Se+	No	A	Positive
66	Masculino (Male)	3500	156	0		Vaginal	Earthen floor	Indoor toilet	Potable	18	LeB	Se+	No	O	Positive
67	Femenino (Female)	2600	156	0		Vaginal	No earthen floor	Indoor toilet	Potable	23	LeB	Se+	Yes	O
68	Femenino (Female)	2960	156	0		Caesarean	No earthen floor	No indoor toilet	Potable	22	LeB	Se+	No	A	Positive
69	Masculino (Male)	3000	162	1	17.7767	Vaginal	Earthen floor	Indoor toilet	Potable	9	LeB	Se+	No	O
70	Femenino (Female)	3550	3	0		Caesarean	No earthen floor	Indoor toilet	Potable	3	LeB	Se+	No	O
71	Femenino (Female)	2800	156	0		Caesarean	No earthen floor	Indoor toilet	Potable	22	LeB	Se+	No	O	Positive
72	Masculino (Male)	3000	156	0		Vaginal	No earthen floor	Indoor toilet	Potable	22	LeB	Se+	Yes	B	Positive
73	Masculino (Male)	3450	11	0		Caesarean	Earthen floor	No indoor toilet	Potable	11	Le-	Se+	No	O	Positive
74	Femenino (Female)	3000	156	0		Vaginal	Earthen floor	Indoor toilet	Potable	24	LeB	Se+	No	O	Positive
75	Masculino (Male)	3600	156	0		Caesarean	No earthen floor	Indoor toilet	No Potable	6	LeA	Se-	No
76	Femenino (Female)	3290	156	0		Caesarean	No earthen floor	Indoor toilet	Potable	18	LeB	Se+	Yes	O	Negative
77	Femenino (Female)	2900	156	0		Caesarean	No earthen floor	Indoor toilet	Potable	23	LeB	Se+	Yes	B	Positive
78	Femenino (Female)		15	0		Caesarean	Earthen floor	No indoor toilet	Potable	15	LeB	Se+	No	O	Positive
79	Masculino (Male)	3800	129	0		Vaginal	No earthen floor	Indoor toilet	Potable	22	Le-	Se+	No	O	Positive
80	Femenino (Female)	3700	156	0		Caesarean	No earthen floor	Indoor toilet	Potable	22	LeB	Se+	Yes	A
81	Femenino (Female)	3000	156	0		Caesarean	Earthen floor	No indoor toilet	Potable	18	LeB	Se+	No	O	Positive
82	Masculino (Male)	3000	156	0		Vaginal	No earthen floor	No indoor toilet	Potable	22	LeB	Se+	Yes	A	Positive
83	Femenino (Female)	4000	156	0		Vaginal	No earthen floor	Indoor toilet	Potable	19	LeB	Se+	No	O	Positive
84	Masculino (Male)	3200	161	1	10.2791	Caesarean	No earthen floor	Indoor toilet	Potable	22	LeB	Se+	Yes	O	Positive
85	Femenino (Female)	3100	161	1	29.0233	Caesarean	No earthen floor	Indoor toilet	Potable	23	Le-	Se+	Yes	O	Positive
86	Masculino (Male)	3000	7	0		Vaginal	No earthen floor	Indoor toilet	Potable	7	Le-	Se+	No	O
87	Masculino (Male)	2560	11	0		Vaginal	No earthen floor	Indoor toilet	Potable	9	Le-	Se+	No	O
88	Masculino (Male)	3820	156	0		Caesarean	Earthen floor	Indoor toilet	Potable	23	LeB	Se+	No	O	Positive
89	Masculino (Male)	3500	156	0		Vaginal	No earthen floor	Indoor toilet	Potable	19	LeB	Se+	Yes	O	Negative
90	Femenino (Female)	2950	74	0		Caesarean	No earthen floor	Indoor toilet	Potable	23	LeB	Se+	No	A	Positive
91	Femenino (Female)	3900	156	0		Caesarean	No earthen floor	Indoor toilet	Potable	24	Le-	Se+	Yes	B	Positive
92	Femenino (Female)	3000	10	0		Vaginal	No earthen floor	No indoor toilet	Potable	10	LeB	Se+	No	O	Positive
93	Masculino (Male)	3600	156	0		Caesarean	No earthen floor	Indoor toilet	Potable	23	LeB	Se+	No	A	Positive
94	Masculino (Male)	3000	7	0		Vaginal	No earthen floor	Indoor toilet	Potable	1	Le-	Se+	No	O	Positive
95	Femenino (Female)	2560	156	0		Caesarean	No earthen floor	Indoor toilet	Potable	22	LeB	Se+	Yes	O	Positive
96	Masculino (Male)	3000	160	1	16.4465	Vaginal	No earthen floor	Indoor toilet	Potable	23	LeB	Se+	Yes	O	Positive
97	Masculino (Male)	2750	156	0		Vaginal	Earthen floor	No indoor toilet	Potable	23	LeB	Se+	No	O	Positive
98	Masculino (Male)	3100	159	1	33.7395	Caesarean	No earthen floor	Indoor toilet	Potable	23	LeB	Se+	Yes	O	Positive
99	Masculino (Male)	2900	156	0		Vaginal	No earthen floor	Indoor toilet	Potable	16	LeB	Se+	Yes	O	Positive
100	Masculino (Male)	2750	43	1	4.71628	Caesarean	No earthen floor	Indoor toilet	Potable	9	LeA	Se-	Yes	O	Positive
101	Masculino (Male)	3350	156	0		Caesarean	No earthen floor	Indoor toilet	No Potable	23	Le-	Se+	Yes	O	Positive
102	Femenino (Female)	3300	156	0		Vaginal	No earthen floor	Indoor toilet	No Potable	23	LeB	Se+	No	A	Positive
103	Masculino (Male)	2950	158	1	18.8651	Caesarean	No earthen floor	Indoor toilet	Potable	22	Le-	Se+	Yes	A	Positive
104	Masculino (Male)	2900	13	0		Vaginal	Earthen floor	No indoor toilet	Potable	10	LeB	Se+	Yes	O
105	Femenino (Female)	3000	3	0		Vaginal	No earthen floor	Indoor toilet	Potable	3	Le-	Se+	No	A
106	Masculino (Male)	4150	156	0		Caesarean	No earthen floor	Indoor toilet	Potable	22	LeA	Se-	Yes	O	Positive
107	Masculino (Male)	3900	156	0		Vaginal	No earthen floor	Indoor toilet	Potable	23	LeB	Se+	Yes	A	Positive
108	Femenino (Female)	3500	156	0		Caesarean	No earthen floor	Indoor toilet	Potable	22	LeB	Se+	Yes	O	Positive
109	Masculino (Male)	3250	156	0		Caesarean	No earthen floor	No indoor toilet	Potable	23	LeB	Se+	No	O	Positive
110	Femenino (Female)	3000	156	0		Vaginal	No earthen floor	Indoor toilet	Potable	14	LeB	Se+	No	A	Positive
111	Masculino (Male)	2900	156	0		Caesarean	No earthen floor	Indoor toilet	Potable	22	LeB	Se+	No	A	Positive
112	Femenino (Female)	3100	156	0		Vaginal	No earthen floor	Indoor toilet	Potable	22	LeA	Se-	No	O	Positive
113	Masculino (Male)	3640	156	0		Caesarean	Earthen floor	No indoor toilet	No Potable	23	LeB	Se+	No	A	Positive
114	Masculino (Male)	2840	158	1	16.4465	Vaginal	No earthen floor	Indoor toilet	Potable	23	LeA	Se-	No	O	Positive
115	Femenino (Female)	3200	156	0		Vaginal	Earthen floor	No indoor toilet	Potable	19	LeA	Se-	No	A	Negative
116	Masculino (Male)	3500	158	1	20.9209	Vaginal	No earthen floor	Indoor toilet	Potable	22	LeB	Se+	Yes	O	Positive
117	Masculino (Male)	3000	39	0		Vaginal	Earthen floor	No indoor toilet	Potable	20	Le-	Se+	No	O	Positive
118	Femenino (Female)	2800	156	0		Vaginal	Earthen floor	Indoor toilet	No Potable	22	Le-	Se+	Yes	A	Positive
119	Femenino (Female)	3210	156	0		Caesarean	Earthen floor	No indoor toilet	No Potable	23	LeB	Se+	No	O	Negative
120	Masculino (Male)	3500	156	0		Vaginal	Earthen floor	No indoor toilet	No Potable	22	LeB	Se+	No	O	Positive
121	Masculino (Male)	3000	83	0		Caesarean	No earthen floor	Indoor toilet	Potable	23	LeB	Se+	Yes	B	Positive
122	Masculino (Male)	3700	156	0		Vaginal	Earthen floor	Indoor toilet	Potable	23	LeB	Se+	No	O	Positive
123	Masculino (Male)	3230	156	0		Caesarean	No earthen floor	Indoor toilet	Potable	23	LeB	Se+	Yes	O	Positive
124	Masculino (Male)	2800	156	0		Vaginal	No earthen floor	Indoor toilet	Potable	13	Le-	Se+	Yes	O	Positive
125	Masculino (Male)	3500	156	0		Caesarean	No earthen floor	Indoor toilet	Potable	11	LeB	Se+	Yes	O	Positive
126	Femenino (Female)	4050	157	1	25.8791	Caesarean	Earthen floor	No indoor toilet	Potable	14	LeB	Se+	Yes	O	Positive
127	Femenino (Female)	2000	7	0		Caesarean	No earthen floor	Indoor toilet	Potable	2	LeB	Se+	No	O	Positive
128	Femenino (Female)	2600	31	0		Caesarean	Earthen floor	No indoor toilet	No Potable	23	LeB	Se+	No	A	Positive
129	Masculino (Male)	2810	157	1	15.9628	Caesarean	No earthen floor	Indoor toilet	Potable	0	LeA	Se-	No	B	Positive
130	Masculino (Male)	3000	156	0		Vaginal	No earthen floor	Indoor toilet	No Potable	23	LeB	Se+	No	O	Positive
131	Masculino (Male)	2560	156	0		Caesarean	No earthen floor	Indoor toilet	No Potable	12	LeB	Se+	Yes	O	Positive
132	Femenino (Female)	3600	156	0		Vaginal	Earthen floor	No indoor toilet	Potable	23	LeB	Se+	Yes	O	Positive
133	Masculino (Male)	3300	49	0		Vaginal	No earthen floor	Indoor toilet	Potable	23	LeB	Se+	No	O	Positive
134	Masculino (Male)	2900	61	0		Vaginal	Earthen floor	No indoor toilet	Potable	9	LeB	Se+	No	O	Positive
135	Femenino (Female)	2750	59	0		Caesarean	No earthen floor	Indoor toilet	Potable	24	LeA	Se-	No	O	Positive
136	Masculino (Male)	4500	26	0		Caesarean	No earthen floor	Indoor toilet	Potable	22	LeB	Se+	No	O	Positive
137	Femenino (Female)	3000	6	0		Vaginal	Earthen floor	No indoor toilet	Potable	6	LeB	Se+	No	B	Positive
138	Femenino (Female)	3200	156	1	21.1628	Vaginal	Earthen floor	No indoor toilet	Potable	23	LeB	Se+	Yes	A	Positive
139	Masculino (Male)	3450	156	0		Caesarean	No earthen floor	Indoor toilet	Potable	23	LeB	Se+	No	B	Positive
140	Masculino (Male)	3000	155	0		Vaginal	Earthen floor	No indoor toilet	No Potable	23	LeA	Se-	No	B	Positive
141	Masculino (Male)	3100	156	1	25.3953	Vaginal	Earthen floor	Indoor toilet	No Potable	23	LeB	Se+	No	B	Positive
142	Femenino (Female)	3200	156	1	13.4233	Caesarean	No earthen floor	No indoor toilet	Potable	22	LeB	Se+	Yes	A	Positive
143	Femenino (Female)	2710	7	0		Caesarean	No earthen floor	No indoor toilet	Potable	6	LeB	Se+	No	O	Positive
144	Femenino (Female)	2800	155	0		Vaginal	Earthen floor	No indoor toilet	Potable	22	LeB	Se+	No	O	Positive
145	Masculino (Male)	3000	156	0		Caesarean	No earthen floor	Indoor toilet	Potable	23	LeB	Se+	Yes	AB	Positive
146	Masculino (Male)	3400	156	0		Caesarean	No earthen floor	Indoor toilet	No Potable	2	LeB	Se+	No	O	Positive
147	Femenino (Female)	3050	156	0		Vaginal	No earthen floor	Indoor toilet	No Potable	23	LeB	Se+	Yes	O	Positive
148	Masculino (Male)	3480	156	0		Caesarean	No earthen floor	No indoor toilet	Potable	22	Le-	Se+	Yes	O	Positive
149	Femenino (Female)	3000	33	0		Vaginal	Earthen floor	Indoor toilet	Potable	7	LeA	Se-	No	B	Positive
150	Masculino (Male)	3400	8	0		Vaginal	No earthen floor	Indoor toilet	Potable	8	LeB	Se+	No	B
151	Masculino (Male)	2500	156	1	31.2	Vaginal	No earthen floor	Indoor toilet	Potable	22	LeB	Se+	Yes	O	Positive
152	Masculino (Male)	2800	156	1	25.0326	Caesarean	Earthen floor	No indoor toilet	No Potable	23	Le-	Se+	Yes	A	Positive
153	Masculino (Male)	3300	156	0		Vaginal	Earthen floor	Indoor toilet	Potable	20	LeB	Se+	Yes	B	Positive
154	Masculino (Male)	2650	156	0		Caesarean	No earthen floor	Indoor toilet	Potable	23	LeB	Se+	Yes	O	Positive
155	Masculino (Male)	3000	156	1	27.693	Caesarean	No earthen floor	Indoor toilet	Potable	23	Le-	Se+	No	O	Positive
156	Femenino (Female)	3000	156	0		Vaginal	No earthen floor	Indoor toilet	Potable	23	LeB	Se+	Yes	O	Positive
157	Masculino (Male)	3000	156	0		Caesarean	No earthen floor	Indoor toilet	Potable	22	LeB	Se+	No	O	Positive
158	Masculino (Male)	3700	156	0		Caesarean	No earthen floor	Indoor toilet	Potable	22	Le-	Se+	No	O	Positive
159	Femenino (Female)	2800	156	0		Caesarean	Earthen floor	No indoor toilet	No Potable	23	LeA	Se-	Yes	O	Positive
160	Femenino (Female)	3350	156	0		Caesarean	No earthen floor	Indoor toilet	Potable	23	LeB	Se+	Yes	O	Positive
161	Femenino (Female)	3000	11	0		Vaginal	Earthen floor	No indoor toilet	No Potable	10	Le-	Se+	No	O	Positive
162	Femenino (Female)	3200	156	0		Caesarean	No earthen floor	Indoor toilet	Potable	23	LeB	Se+	No	O	Positive
163	Masculino (Male)	2700	67	0		Vaginal	No earthen floor	Indoor toilet	Potable	8	LeB	Se+	No	A	Positive
164	Masculino (Male)	3200	156	0		Caesarean	No earthen floor	Indoor toilet	Potable	23	LeB	Se+	Yes	O	Positive
165	Femenino (Female)	3400	156	0		Caesarean	No earthen floor	Indoor toilet	Potable	23	LeB	Se+	No	O	Positive
166	Femenino (Female)	3000	156	1	15.1163	Vaginal	No earthen floor	Indoor toilet	Potable	22	LeB	Se+	Yes	O	Negative
167	Masculino (Male)	2800	156	0		Vaginal	No earthen floor	Indoor toilet	Potable	0	LeB	Se+	Yes	B	Positive
168	Masculino (Male)	2750	107	0		Caesarean	Earthen floor	Indoor toilet	Potable	2	LeB	Se+	Yes	O	Positive
169	Femenino (Female)	3350	11	0		Vaginal	No earthen floor	Indoor toilet	Potable	5			No	O	Negative
170	Masculino (Male)	3250	60	0		Caesarean	No earthen floor	Indoor toilet	No Potable	23	LeB	Se+	No	A	Positive
171	Femenino (Female)	3350	156	1	20.6791	Caesarean	No earthen floor	Indoor toilet	No Potable	19	LeB	Se+	Yes	B	Positive
172	Femenino (Female)	3200	156	0		Caesarean	Earthen floor	No indoor toilet	No Potable	21	LeB	Se+	No	O	Positive
173	Masculino (Male)	3600	57	0		Vaginal	No earthen floor	Indoor toilet	Potable	22	LeB	Se+	No	O	Positive
174	Femenino (Female)	3100	156	0		Vaginal	Earthen floor	No indoor toilet	No Potable	24	LeB	Se+	Yes	O	Positive
175	Femenino (Female)	3410	156	0		Caesarean	No earthen floor	Indoor toilet	Potable	21	LeB	Se+	No	A	Positive
176	Femenino (Female)	3900	56	0		Caesarean	No earthen floor	Indoor toilet	Potable	24	Le-	Se+	Yes	A	Positive
177	Masculino (Male)	2500	156	0		Vaginal	Earthen floor	Indoor toilet	Potable	2	LeB	Se+	No	O	Positive
178	Masculino (Male)	3100	155	0		Vaginal	No earthen floor	Indoor toilet	Potable	20	Le-	Se+	Yes	O	Positive
179	Masculino (Male)	2900	71	1	14.6326	Vaginal	Earthen floor	No indoor toilet	No Potable	24	LeB	Se+	Yes	A	Positive
180	Masculino (Male)	4100	156	1	5.07907	Caesarean	No earthen floor	Indoor toilet	Potable	7	Le-	Se+	Yes	O	Positive
181	Masculino (Male)	2850	156	0		Vaginal	Earthen floor	No indoor toilet	No Potable	23	LeB	Se+	Yes	O	Positive
182	Masculino (Male)	3300	156	0		Vaginal	Earthen floor	No indoor toilet	No Potable	22	LeA	Se-	No	O	Positive
183	Masculino (Male)	3400	156	1	24.4279	Vaginal	No earthen floor	No indoor toilet	No Potable	23	LeB	Se+	Yes	O	Positive
184	Masculino (Male)	2900	156	0		Vaginal	No earthen floor	Indoor toilet	Potable	23	LeA	Se-	No	O	Positive
185	Femenino (Female)	3400	39	0		Vaginal	No earthen floor	Indoor toilet	Potable	23	LeB	Se+	No	O	Positive
186	Masculino (Male)	3000	156	0		Vaginal	No earthen floor	Indoor toilet	Potable	19	LeB	Se+	Yes	O	Positive
188	Femenino (Female)	3300	91	0		Vaginal	Earthen floor	No indoor toilet	No Potable	22	Le-	Se+	Yes	O	Positive
189	Femenino (Female)	3000	157	1	27.9349	Vaginal	No earthen floor	Indoor toilet	Potable	22	LeB	Se+	No	O	Positive
190	Femenino (Female)	2900	156	0		Vaginal	Earthen floor	Indoor toilet	Potable	22	LeB	Se+	No	O	Positive
191	Masculino (Male)	3500	156	0		Caesarean	No earthen floor	Indoor toilet	Potable	22	LeB	Se+	Yes	O	Positive
192	Femenino (Female)	3600	156	0		Vaginal	No earthen floor	Indoor toilet	No Potable	7	LeB	Se+	Yes	A	Positive
193	Femenino (Female)	2000	156	0		Vaginal	No earthen floor	Indoor toilet	Potable	23	LeB	Se+	Yes	O	Positive
194	Masculino (Male)	3300	156	1	20.0744	Vaginal	No earthen floor	Indoor toilet	Potable	23	LeB	Se+	No	O	Positive
195	Femenino (Female)	3200	156	0		Caesarean	No earthen floor	Indoor toilet	Potable	20	LeB	Se+	No	A	Positive
196	Femenino (Female)	2500	156	0		Vaginal	No earthen floor	Indoor toilet	Potable	21	LeB	Se+	No	O	Positive
197	Femenino (Female)	2700	156	0		Vaginal	Earthen floor	No indoor toilet	Potable	21	LeA	Se-	Yes	O	Positive
198	Femenino (Female)	2900	156	0		Vaginal	No earthen floor	Indoor toilet	Potable	22	LeA	Se-	Yes	O	Positive
199	Femenino (Female)	3500	156	0		Vaginal	Earthen floor	No indoor toilet	Potable	22	LeB	Se+	Yes	B	Positive
200	Femenino (Female)	2600	156	0		Vaginal	Earthen floor	No indoor toilet	Potable	18	LeB	Se+	No	O	Positive
201	Femenino (Female)	2900	156	1	35.7953	Caesarean	Earthen floor	No indoor toilet	Potable	21	LeB	Se+	Yes	O	Positive
202	Masculino (Male)	3300	156	1	18.8651	Caesarean	Earthen floor	No indoor toilet	Potable	22	LeB	Se+	Yes	A	Positive
203	Femenino (Female)	3200	156	0		Vaginal	No earthen floor	No indoor toilet	Potable	21	LeB	Se+	Yes	O	Positive
204	Masculino (Male)	2800	156	0		Vaginal	Earthen floor	No indoor toilet	Potable	21	LeB	Se+	Yes	O	Positive
205	Masculino (Male)	3500	29	0		Vaginal	Earthen floor	No indoor toilet	Potable	7	LeB	Se+	No	O	Positive
206	Masculino (Male)	3500	156	0		Vaginal	No earthen floor	Indoor toilet	Potable	22	LeB	Se+	No	O	Positive
207	Masculino (Male)	3800	12	0		Vaginal	Earthen floor	Indoor toilet	Potable	11	LeB	Se+	No	A	Positive
208	Femenino (Female)	3400	156	0		Vaginal	No earthen floor	Indoor toilet	Potable	21	LeB	Se+	Yes	O	Positive
209	Masculino (Male)	3100	156	0		Vaginal	No earthen floor	Indoor toilet	Potable	21	LeA	Se-	No	B	Positive
210	Masculino (Male)	3200	156	0		Vaginal	No earthen floor	Indoor toilet	No Potable	21	LeB	Se+	No	O	Positive
211	Femenino (Female)	2800	140	0		Caesarean	No earthen floor	No indoor toilet	No Potable	20	LeB	Se+	No	O	Positive
212	Masculino (Male)	3500	2	0		Vaginal	Earthen floor	Indoor toilet	Potable	0	LeB	Se+	No	O
213	Masculino (Male)	2900	156	0		Caesarean	No earthen floor	Indoor toilet	Potable	23	LeA	Se-	No	O	Positive
214	Masculino (Male)	3110	156	0		Caesarean	No earthen floor	Indoor toilet	No Potable	12	LeB	Se+	No	O	Positive
215	Masculino (Male)	3950	156	0		Caesarean	No earthen floor	Indoor toilet	Potable	10	LeB	Se+	No	O	Positive
216	Masculino (Male)	3200	156	0		Caesarean	No earthen floor	Indoor toilet	No Potable	11	Le-	Se+	Yes	AB	Positive
217	Masculino (Male)	3100	156	0		Caesarean	No earthen floor	Indoor toilet	Potable	22	LeB	Se+	Yes	O	Negative
218	Femenino (Female)	3500	156	0		Caesarean	Earthen floor	No indoor toilet	Potable	8	LeB	Se+	No	O
219	Femenino (Female)	3100	156	0		Vaginal	Earthen floor	Indoor toilet	Potable	22	LeB	Se+	No	O	Positive
220	Femenino (Female)	3100	117	0		Caesarean	No earthen floor	Indoor toilet	Potable	23	LeB	Se+	Yes	A	Positive
221	Masculino (Male)	2700	23	0		Vaginal	No earthen floor	No indoor toilet	Potable	18	Le-	Se+	No	AB	Positive
222	Femenino (Female)	3000	156	0		Caesarean	No earthen floor	Indoor toilet	Potable	23	LeB	Se+	Yes	A	Positive
223	Masculino (Male)	3000	156	0		Vaginal	No earthen floor	Indoor toilet	Potable	22	LeA	Se-	No	A	Positive
224	Femenino (Female)		2	0		Vaginal	No earthen floor	Indoor toilet	Potable	0	LeB	Se+	No	O
225	Masculino (Male)	3320	156	0		Vaginal	No earthen floor	Indoor toilet	Potable	10	Le-	Se+	No	O	Positive
226	Femenino (Female)	3400	156	0		Vaginal	No earthen floor	Indoor toilet	Potable	23	LeB	Se+	No	A	Positive
227	Femenino (Female)	2800	155	0		Caesarean	Earthen floor	Indoor toilet	Potable	17	LeB	Se+	Yes	O	Positive
228	Femenino (Female)	3100	156	0		Vaginal	No earthen floor	Indoor toilet	Potable	0	LeB	Se+	No	A	Positive
229	Femenino (Female)	2100	156	0		Vaginal	No earthen floor	Indoor toilet	Potable	21	LeB	Se+	No	A	Positive
230	Masculino (Male)	4300	156	0		Vaginal	No earthen floor	No indoor toilet	No Potable	22	LeB	Se+	Yes	O	Negative
231	Masculino (Male)	3320	4	0		Caesarean	No earthen floor	Indoor toilet	No Potable	3	Le-	Se+	No	O	Positive
232	Femenino (Female)	3000	156	0		Vaginal	No earthen floor	Indoor toilet	Potable	20	LeB	Se+	No	O	Positive
233	Femenino (Female)	3200	18	0		Vaginal	No earthen floor	Indoor toilet	Potable	18	LeB	Se+	No	O	Positive
234	Masculino (Male)	3300	156	0		Vaginal	No earthen floor	Indoor toilet	Potable	21	Le-	Se+	Yes	O	Positive
235	Masculino (Male)	4000	156	0		Caesarean	No earthen floor	Indoor toilet	Potable	21	LeA	Se-	No	O	Positive
236	Femenino (Female)	3440	156	1	20.6791	Caesarean	No earthen floor	Indoor toilet	Potable	22	LeB	Se+	Yes	O	Positive
237	Masculino (Male)	3700	156	0		Caesarean	No earthen floor	Indoor toilet	Potable	22	Le-	Se+	Yes	O	Positive
238	Femenino (Female)	2600	156	0		Vaginal	Earthen floor	Indoor toilet	Potable	22	LeB	Se+	No	O	Positive
239	Femenino (Female)	3500	156	0		Vaginal	Earthen floor	No indoor toilet	No Potable	22	LeB	Se+	Yes	O	Positive
240	Masculino (Male)	3300	156	0		Vaginal	No earthen floor	Indoor toilet	No Potable	22	LeB	Se+	No	O
241	Femenino (Female)	3000	156	0		Vaginal	Earthen floor	No indoor toilet	No Potable	22	LeB	Se+	No	O	Positive
242	Masculino (Male)	3500	156	0		Vaginal	Earthen floor	Indoor toilet	Potable	18	LeB	Se+	No	B	Positive
243	Femenino (Female)	3400	156	0		Vaginal	No earthen floor	No indoor toilet	Potable	22	Le-	Se-	No	O	Positive
244	Femenino (Female)	3100	156	0		Caesarean	No earthen floor	Indoor toilet	Potable	22	LeB	Se+	Yes	O	Positive
245	Femenino (Female)	2800	156	0		Vaginal	No earthen floor	Indoor toilet	Potable	22	LeB	Se+	No	O	Positive
246	Femenino (Female)	2680	156	0		Caesarean	No earthen floor	Indoor toilet	Potable	15	LeA	Se-	No	O	Positive
247	Masculino (Male)	3000	156	0		Vaginal	Earthen floor	No indoor toilet	Potable	22	LeB	Se+	Yes	O	Positive
248	Femenino (Female)	2800	156	0		Caesarean	No earthen floor	Indoor toilet	Potable	24	LeB	Se+	No	O	Positive
249	Masculino (Male)	3350	156	0		Caesarean	Earthen floor	No indoor toilet	Potable	19	LeB	Se+	No	O	Positive
250	Femenino (Female)	3300	156	0		Caesarean	Earthen floor	No indoor toilet	No Potable	22	LeB	Se+	No	O	Positive
251	Femenino (Female)	2300	156	1	22.0093	Vaginal	Earthen floor	No indoor toilet	Potable	18	LeA	Se-	Yes	O	Positive
252	Masculino (Male)	2800	10	0		Vaginal	Earthen floor	No indoor toilet	Potable	9	Le-	Se-	No	O	Positive
253	Masculino (Male)	3000	156	1	27.693	Vaginal	Earthen floor	No indoor toilet	No Potable	24	LeB	Se+	No	O	Positive
254	Femenino (Female)	3000	156	0		Vaginal	No earthen floor	Indoor toilet	Potable	22	LeB	Se+	Yes	O	Positive
255	Masculino (Male)	2900	156	0		Vaginal	No earthen floor	Indoor toilet	Potable	22	LeB	Se+	No	O	Positive
256	Femenino (Female)	3200	156	0		Vaginal	No earthen floor	Indoor toilet	Potable	23	LeB	Se+	Yes	A	Positive
257	Femenino (Female)	2790	156	0		Vaginal	No earthen floor	Indoor toilet	Potable	21	LeB	Se+	Yes	O	Positive
258	Femenino (Female)	2950	156	0		Caesarean	No earthen floor	Indoor toilet	Potable	23	Le-	Se+	No	O	Positive
259	Masculino (Male)	3000	63	0		Vaginal	No earthen floor	Indoor toilet	Potable	19	LeB	Se+	No	O	Positive
260	Masculino (Male)	2900	156	0		Caesarean	No earthen floor	Indoor toilet	Potable	16	LeB	Se+	Yes	O	Positive
261	Masculino (Male)	3200	156	0		Vaginal	Earthen floor	No indoor toilet	No Potable	22	LeB	Se+	Yes	A	Positive
262	Femenino (Female)	2500	156	0		Vaginal	Earthen floor	No indoor toilet	Potable	23	LeB	Se+	Yes	A	Positive
263	Masculino (Male)	3000	156	0		Vaginal	No earthen floor	Indoor toilet	Potable	21	LeB	Se+	No	A	Positive
264	Masculino (Male)	3400	156	0		Caesarean	No earthen floor	No indoor toilet	Potable	1	LeB	Se+	No	B	Positive
265	Femenino (Female)	2900	156	0		Caesarean	No earthen floor	Indoor toilet	No Potable	23	LeA	Se-	No	A	Positive
266	Femenino (Female)	2700	156	0		Caesarean	Earthen floor	No indoor toilet	Potable	22	LeB	Se+	Yes	B	Positive
267	Masculino (Male)	2700	3	0		Vaginal	No earthen floor	Indoor toilet	Potable	3	LeB	Se+	No	A
268	Femenino (Female)	3200	58	0		Caesarean	Earthen floor	Indoor toilet	Potable	22	LeB	Se+	No	A	Positive
269	Femenino (Female)	3100	6	0		Vaginal	No earthen floor	Indoor toilet	Potable	5	Le-	Se+	No	A
270	Femenino (Female)	3100	156	0		Caesarean	Earthen floor	Indoor toilet	No Potable	22	LeB	Se+	No	O	Positive
271	Femenino (Female)	2900	7	0		Vaginal	No earthen floor	Indoor toilet	Potable	4	LeB	Se+	No	O	Positive
272	Femenino (Female)	3250	156	1	10.1581	Caesarean	No earthen floor	No indoor toilet	Potable	23	LeB	Se+	Yes	O	Positive
273	Femenino (Female)	2800	156	0		Vaginal	Earthen floor	No indoor toilet	No Potable	20	LeB	Se+	Yes	O	Positive
274	Masculino (Male)	3600	156	0		Vaginal	No earthen floor	Indoor toilet	Potable	20	LeB	Se+	Yes	O	Positive
275	Masculino (Male)	2640	156	0		Caesarean	No earthen floor	Indoor toilet	Potable	23	LeB	Se+	Yes	A	Positive
276	Masculino (Male)	2800	156	0		Caesarean	No earthen floor	Indoor toilet	Potable	23	LeB	Se+	Yes	O	Positive
277	Femenino (Female)	2900	15	0		Vaginal	No earthen floor	Indoor toilet	Potable	9	Le-	Se+	No	O	Positive
278	Femenino (Female)	2600	156	1	29.8698	Vaginal	No earthen floor	Indoor toilet	Potable	22	LeB	Se+	Yes	O	Positive
279	Femenino (Female)	3400	52	0		Caesarean	No earthen floor	Indoor toilet	Potable	19	LeB	Se+	No	O	Positive
280	Masculino (Male)	3100	156	0		Vaginal	Earthen floor	No indoor toilet	Potable	6	LeB	Se+	Yes	O	Positive
281	Femenino (Female)	3610	11	0		Caesarean	No earthen floor	Indoor toilet	Potable	11	LeB	Se+	No	O	Positive
282	Femenino (Female)	2770	156	0		Caesarean	No earthen floor	Indoor toilet	Potable	23	LeB	Se+	No	O	Positive
283	Masculino (Male)	3000	84	0		Vaginal	No earthen floor	Indoor toilet	Potable	14	LeB	Se+	No	O	Positive
284	Femenino (Female)	2500	156	0		Vaginal	No earthen floor	Indoor toilet	Potable	22	Le-	Se+	Yes	A	Positive
285	Femenino (Female)	3100	156	0		Vaginal	No earthen floor	Indoor toilet	Potable	23	LeB	Se+	Yes	O	Positive
286	Femenino (Female)	2800	156	1	17.7767	Vaginal	Earthen floor	No indoor toilet	Potable	21	Le-	Se-	No	O	Positive
287	Masculino (Male)	3200	156	0		Caesarean	No earthen floor	Indoor toilet	Potable	19	LeB	Se+	Yes	O	Positive
288	Masculino (Male)	3750	156	0		Caesarean	No earthen floor	Indoor toilet	Potable	19	LeB	Se+	Yes	O	Positive
289	Masculino (Male)	3300	41	0		Caesarean	No earthen floor	Indoor toilet	Potable	22	LeB	Se+	Yes	B	Positive
290	Femenino (Female)	3710	156	0		Caesarean	No earthen floor	Indoor toilet	No Potable	7	LeB	Se+	Yes	O	Positive
291	Masculino (Male)	3300	156	0		Vaginal	Earthen floor	No indoor toilet	Potable	8	LeB	Se+	No	O	Positive
292	Masculino (Male)	3120	156	0		Caesarean	No earthen floor	Indoor toilet	Potable	21	LeB	Se+	Yes	A	Positive
293	Femenino (Female)	2800	73	0		Vaginal	No earthen floor	Indoor toilet	No Potable	22	Le-	Se-	No	O	Positive
294	Masculino (Male)	3200	156	1	17.7767	Vaginal	No earthen floor	Indoor toilet	Potable	23	LeB	Se+	Yes	O	Positive
295	Masculino (Male)	3800	156	1	18.0186	Caesarean	No earthen floor	Indoor toilet	Potable	18	LeB	Se+	Yes	O	Positive
296	Femenino (Female)	3000	156	1	13.907	Caesarean	No earthen floor	Indoor toilet	Potable	8	Le-	Se-	No	O	Positive
297	Femenino (Female)	3200	156	0		Vaginal	No earthen floor	Indoor toilet	Potable	24	Le-	Se+	Yes	O	Positive
298	Femenino (Female)	2700	156	0		Vaginal	No earthen floor	Indoor toilet	No Potable	20	Le-	Se-	No	O	Positive
299	Masculino (Male)	3100	156	0		Caesarean	No earthen floor	Indoor toilet	No Potable	22	Le-	Se-	No	O	Positive
300	Femenino (Female)	2600	156	0		Vaginal	Earthen floor	No indoor toilet	Potable	24	LeB	Se+	No	O	Positive
301	Masculino (Male)	2150	156	0		Vaginal	No earthen floor	Indoor toilet	Potable	24	Le-	Se+	Yes	O	Positive
302	Masculino (Male)	3500	156	1	17.414	Vaginal	No earthen floor	Indoor toilet	Potable	21	LeB	Se+	No	O	Positive
303	Masculino (Male)	3650	156	0		Vaginal	No earthen floor	Indoor toilet	Potable	23	Le-	Se+	Yes	AB	Positive
304	Masculino (Male)	3300	156	1	16.6884	Vaginal	No earthen floor	No indoor toilet	Potable	17	LeB	Se+	Yes	O	Positive
305	Femenino (Female)	3100	156	0		Caesarean	No earthen floor	Indoor toilet	Potable	20	LeB	Se+	No	B	Positive
306	Masculino (Male)	3000	156	0		Vaginal	No earthen floor	Indoor toilet	Potable	23	LeB	Se+	Yes	O	Positive
307	Masculino (Male)	3200	9	0		Caesarean	No earthen floor	Indoor toilet	Potable	6	LeB	Se+	Yes	A	Positive
308	Femenino (Female)	3050	156	0		Vaginal	Earthen floor	Indoor toilet	Potable	21	LeA	Se-	Yes	O	Positive
309	Masculino (Male)	4800	156	1	16.5674	Caesarean	Earthen floor	Indoor toilet	Potable	23	Le-	Se+	Yes	O	Positive
310	Femenino (Female)	3100	156	1	17.0512	Vaginal	No earthen floor	No indoor toilet	Potable	22	LeB	Se+	Yes	B	Positive
311	Femenino (Female)	3380	156	0		Vaginal	Earthen floor	Indoor toilet	Potable	20	LeB	Se+	No	O	Negative
312	Femenino (Female)	3300	26	0		Caesarean	No earthen floor	Indoor toilet	Potable	23	LeB	Se+	No	O	Positive
313	Femenino (Female)	4150	74	0		Caesarean	No earthen floor	Indoor toilet	Potable	22	LeB	Se+	No	A	Positive
314	Masculino (Male)	3200	33	0		Caesarean	No earthen floor	Indoor toilet	Potable	23	LeB	Se+	No	O	Positive
315	Femenino (Female)	3800	156	0		Caesarean	Earthen floor	No indoor toilet	No Potable	22	LeB	Se+	No	O	Positive
316	Femenino (Female)	3050	37	0		Vaginal	No earthen floor	Indoor toilet	No Potable	22	LeB	Se+	No	B	Positive
317	Femenino (Female)	3400	156	0		Vaginal	No earthen floor	No indoor toilet	Potable	19	LeB	Se+	Yes	O	Positive
318	Femenino (Female)	2900	156	0		Vaginal	Earthen floor	No indoor toilet	No Potable	23	LeB	Se+	No	B	Positive
319	Femenino (Female)	3400	55	0		Caesarean	Earthen floor	Indoor toilet	Potable	23	LeB	Se+	No	O	Negative
320	Femenino (Female)	3300	156	0		Caesarean	No earthen floor	Indoor toilet	Potable	16	LeB	Se+	No	O	Positive
321	Femenino (Female)	2900	156	0		Caesarean	No earthen floor	Indoor toilet	Potable	21	Le-	Se+	No	O	Positive
322	Femenino (Female)	4300	156	0		Caesarean	No earthen floor	Indoor toilet	No Potable	24	LeB	Se+	No	O	Positive
323	Masculino (Male)	3300	156	0		Vaginal	No earthen floor	Indoor toilet	No Potable	23	Le-	Se+	No	O	Positive
324	Masculino (Male)	2600	156	0		Caesarean	No earthen floor	Indoor toilet	Potable	3	LeB	Se+	Yes	O	Positive
325	Masculino (Male)	2500	156	0		Vaginal	No earthen floor	No indoor toilet	Potable	23	LeA	Se-	Yes	O	Positive
326	Femenino (Female)	2900	156	0		Caesarean	No earthen floor	Indoor toilet	Potable	20	LeB	Se+	Yes	O	Positive
327	Masculino (Male)	3000	106	0		Caesarean	No earthen floor	Indoor toilet	Potable	24	LeB	Se+	Yes	O
328	Femenino (Female)	3550	156	0		Caesarean	No earthen floor	Indoor toilet	Potable	21	LeB	Se+	No	O	Positive
329	Femenino (Female)	2600	156	1	19.4698	Vaginal	Earthen floor	No indoor toilet	Potable	21	LeB	Se+	No	A	Positive
330	Masculino (Male)	3150	156	0		Caesarean	Earthen floor	No indoor toilet	Potable	18	Le-	Se+	Yes	O	Positive
331	Femenino (Female)	3880	7	0		Caesarean	No earthen floor	Indoor toilet	Potable	2	LeB	Se+	No	O	Positive
332	Masculino (Male)	3500	156	1	16.4465	Vaginal	Earthen floor	Indoor toilet	Potable	22	LeB	Se+	Yes	O	Positive
333	Femenino (Female)	2900	156	0		Vaginal	No earthen floor	Indoor toilet	Potable	22	LeB	Se+	Yes	O	Positive
334	Masculino (Male)	3500	156	0		Vaginal	Earthen floor	Indoor toilet	Potable	2	LeB	Se+	No	A	Positive
335	Femenino (Female)	3500	13	0		Vaginal	Earthen floor	No indoor toilet	Potable	12	LeB	Se+	No	O	Positive
336	Masculino (Male)	2100	156	0		Vaginal	No earthen floor	Indoor toilet	Potable	23	LeA	Se-	Yes	O	Positive
337	Masculino (Male)	3730	156	0		Caesarean	No earthen floor	Indoor toilet	Potable	10	Le-	Se+	No	O	Positive
338	Masculino (Male)	3500	156	0		Caesarean	No earthen floor	No indoor toilet	Potable	20	LeB	Se+	No	AB	Positive
339	Femenino (Female)	2600	156	0		Vaginal	No earthen floor	Indoor toilet	Potable	11	LeB	Se+	Yes	O	Positive
340	Masculino (Male)	3100	156	0		Vaginal	No earthen floor	Indoor toilet	Potable	21	LeB	Se+	Yes	O	Positive
341	Femenino (Female)	2700	156	0		Vaginal	No earthen floor	Indoor toilet	Potable	11	Le-	Se-	Yes	O	Positive
342	Masculino (Male)	3810	156	1	22.9767	Caesarean	No earthen floor	Indoor toilet	Potable	4	LeB	Se+	Yes	O	Positive
343	Masculino (Male)	3700	9	0		Caesarean	No earthen floor	Indoor toilet	Potable	8	LeB	Se+	No	O
344	Femenino (Female)	3000	156	0		Caesarean	Earthen floor	Indoor toilet	Potable	23	LeB	Se+	No	O	Positive
345	Femenino (Female)	2750	56	0		Caesarean	No earthen floor	Indoor toilet	Potable	20	LeB	Se+	No	O	Positive
346	Femenino (Female)	2000	156	0		Vaginal	No earthen floor	No indoor toilet	Potable	23	LeB	Se+	No	O
347	Femenino (Female)	3300	156	0		Vaginal	No earthen floor	No indoor toilet	Potable	21	LeB	Se+	Yes	O	Positive
348	Masculino (Male)	3230	156	0		Caesarean	No earthen floor	Indoor toilet	No Potable	14	Le-	Se-	No	O	Positive
349	Masculino (Male)	2900	156	0		Vaginal	Earthen floor	Indoor toilet	Potable	23	LeB	Se+	No	O	Positive
350	Masculino (Male)	3300	156	0		Caesarean	Earthen floor	Indoor toilet	Potable	23	Le-	Se+	No	O	Positive
351	Femenino (Female)	2700	156	0		Vaginal	Earthen floor	No indoor toilet	Potable	23	LeB	Se+	No	O	Positive
352	Masculino (Male)	3200	156	0		Vaginal	No earthen floor	Indoor toilet	Potable	24	LeB	Se+	Yes	O	Positive
353	Femenino (Female)	3000	156	0		Vaginal	Earthen floor	Indoor toilet	Potable	24	LeB	Se+	No	O	Positive
354	Masculino (Male)	3000	156	0		Vaginal	Earthen floor	Indoor toilet	Potable	24	LeB	Se+	No	A	Positive
355	Femenino (Female)	2900	156	0		Vaginal	No earthen floor	Indoor toilet	Potable	24	LeA	Se-	Yes	B	Positive
356	Masculino (Male)	3450	156	1	33.014	Caesarean	No earthen floor	No indoor toilet	Potable	24	LeB	Se+	Yes	O	Positive
357	Femenino (Female)	3100	156	0		Vaginal	No earthen floor	Indoor toilet	Potable	8	LeB	Se+	Yes	A	Positive
358	Masculino (Male)	3000	56	0		Vaginal	No earthen floor	No indoor toilet	No Potable	22	Le-	Se+	No	A
359	Masculino (Male)	3540	156	0		Caesarean	No earthen floor	Indoor toilet	No Potable	23	LeB	Se+	No	O	Positive
360	Masculino (Male)	2150	156	0		Vaginal	No earthen floor	Indoor toilet	Potable	23	LeB	Se+	No	A	Positive
361	Masculino (Male)	3500	156	0		Caesarean	No earthen floor	Indoor toilet	No Potable	0	LeB	Se+	No	O	Positive
362	Masculino (Male)	3800	156	1	22.7349	Caesarean	Earthen floor	No indoor toilet	Potable	23	LeB	Se+	No	O	Positive
363	Masculino (Male)	3250	156	0		Vaginal	No earthen floor	Indoor toilet	Potable	23	Le-	Se+	Yes	O	Positive
364	Masculino (Male)	3560	156	0		Caesarean	No earthen floor	Indoor toilet	No Potable	0	LeB	Se+	No	A	Positive
365	Masculino (Male)	2900	156	0		Vaginal	Earthen floor	Indoor toilet	Potable	6	Le-	Se-	Yes	O	Positive
366	Masculino (Male)	2900	156	0		Caesarean	No earthen floor	Indoor toilet	Potable	16	LeB	Se+	Yes	O	Positive
367	Masculino (Male)	2900	156	0		Caesarean	No earthen floor	Indoor toilet	Potable	22	LeB	Se+	No	O	Positive
368	Femenino (Female)	3000	156	0		Caesarean	No earthen floor	Indoor toilet	Potable	16	LeB	Se+	No	B	Positive
369	Femenino (Female)	3150	156	1	14.3907	Caesarean	Earthen floor	No indoor toilet	No Potable	23	LeB	Se+	No	O	Positive
370	Masculino (Male)	3000	156	0		Caesarean	No earthen floor	Indoor toilet	Potable	21	Le-	Se+	Yes	O	Positive
371	Femenino (Female)	3250	71	0		Vaginal	No earthen floor	Indoor toilet	Potable	21	LeB	Se+	No	A
372	Femenino (Female)	2900	156	0		Vaginal	No earthen floor	Indoor toilet	No Potable	16	LeB	Se+	No	O	Positive
373	Femenino (Female)	2050	156	1	17.8977	Caesarean	No earthen floor	No indoor toilet	No Potable	19	Le-	Se-	Yes	O	Positive
374	Femenino (Female)	2100	156	1	17.1721	Vaginal	No earthen floor	Indoor toilet	Potable	16	LeB	Se+	No	O	Positive
375	Femenino (Female)	2800	156	0		Vaginal	Earthen floor	No indoor toilet	No Potable	20	LeB	Se+	Yes	O	Positive
376	Masculino (Male)	3500	156	1	30.8372	Vaginal	No earthen floor	Indoor toilet	Potable	22	LeB	Se+	No	O	Positive
377	Femenino (Female)	3250	156	0		Caesarean	No earthen floor	Indoor toilet	Potable	1	Le-	Se-	No	O	Positive
378	Masculino (Male)	3000	156	1	9.55349	Vaginal	Earthen floor	No indoor toilet	Potable	13	LeA	Se-	No	O	Negative
379	Masculino (Male)	3100	156	0		Vaginal	No earthen floor	Indoor toilet	Potable	22	LeB	Se+	No	A	Positive
380	Femenino (Female)	2000	156	0		Vaginal	No earthen floor	Indoor toilet	No Potable	2	Le-	Se+	No	O	Positive
381	Masculino (Male)	3400	156	0		Vaginal	No earthen floor	Indoor toilet	Potable	1	LeB	Se+	No	A	Positive
382	Femenino (Female)	2900	156	0		Vaginal	No earthen floor	Indoor toilet	Potable	22	Le-	Se+	No	O	Positive
383	Masculino (Male)	3400	135	0		Caesarean	No earthen floor	No indoor toilet	Potable	23	LeB	Se+	No	O	Positive
384	Femenino (Female)	4200	156	0		Caesarean	No earthen floor	No indoor toilet	No Potable	21	Le-	Se+	No	B	Positive
385	Femenino (Female)	3800	64	0		Caesarean	Earthen floor	No indoor toilet	No Potable	21	Le-	Se+	No	O	Positive
386	Masculino (Male)	4250	156	0		Caesarean	No earthen floor	Indoor toilet	Potable	23	LeB	Se+	Yes	A	Positive
387	Masculino (Male)	2700	156	1	7.73953	Vaginal	Earthen floor	Indoor toilet	Potable	24	LeB	Se+	Yes	A	Positive
388	Femenino (Female)	3100	156	0		Caesarean	No earthen floor	Indoor toilet	Potable	23	Le-	Se+	Yes	O	Positive
389	Masculino (Male)	3700	156	0		Vaginal	No earthen floor	Indoor toilet	Potable	19	LeB	Se+	Yes	O
390	Femenino (Female)	3000	156	0		Vaginal	No earthen floor	Indoor toilet	Potable	22	LeB	Se+	Yes	A	Positive
391	Masculino (Male)	2900	156	0		Vaginal	No earthen floor	Indoor toilet	Potable	24	LeB	Se+	Yes	O	Positive
392	Femenino (Female)	4200	156	0		Caesarean	No earthen floor	Indoor toilet	Potable	24	Le-	Se+	No	A	Positive
393	Femenino (Female)	2600	156	0		Caesarean	No earthen floor	Indoor toilet	Potable	24	LeA	Se-	Yes	O	Positive
394	Femenino (Female)	3000	156	0		Vaginal	No earthen floor	Indoor toilet	Potable	21	LeB	Se+	No	O	Positive
395	Femenino (Female)	3700	156	0		Vaginal	Earthen floor	No indoor toilet	Potable	24	LeB	Se+	No	O	Positive
396	Masculino (Male)	3400	156	0		Vaginal	No earthen floor	Indoor toilet	Potable	24	LeB	Se+	No	B	Positive
397	Masculino (Male)	2600	156	0		Caesarean	No earthen floor	Indoor toilet	Potable	21	Le-	Se+	No	O	Positive
398	Masculino (Male)	2540	19	0		Caesarean	Earthen floor	Indoor toilet	Potable	16	LeA	Se-	No	O	Positive
399	Masculino (Male)	3300	52	0		Caesarean	No earthen floor	Indoor toilet	Potable	21	LeB	Se+	No	O	Positive
400	Masculino (Male)	3400	156	0		Vaginal	Earthen floor	No indoor toilet	Potable	22	Le-	Se-	Yes	O	Positive
401	Masculino (Male)	3200	156	1	25.7581	Vaginal	Earthen floor	No indoor toilet	Potable	3	Le-	Se-	Yes	A	Positive
402	Masculino (Male)	3100	156	0		Caesarean	No earthen floor	Indoor toilet	Potable	23	LeA	Se-	Yes	B	Positive
403	Masculino (Male)	3400	12	0		Vaginal	No earthen floor	Indoor toilet	Potable	2			No	O	Positive
404	Masculino (Male)	3870	156	0		Caesarean	No earthen floor	Indoor toilet	Potable	1	LeB	Se+	No	O	Positive
405	Masculino (Male)	3200	156	0		Vaginal	Earthen floor	No indoor toilet	Potable	24	LeB	Se+	No	O	Negative
406	Femenino (Female)	2850	156	0		Caesarean	No earthen floor	Indoor toilet	Potable	24			Yes	O	Positive
407	Femenino (Female)	2850	156	0		Caesarean	No earthen floor	Indoor toilet	Potable	6	LeB	Se+	No	O	Positive
408	Masculino (Male)	3400	156	0		Caesarean	No earthen floor	Indoor toilet	Potable	22	Le-	Se-	No	O	Positive
409	Femenino (Female)	3000	43	0		Vaginal	Earthen floor	Indoor toilet	Potable	22	Le-	Se-	No	O	Positive
410	Masculino (Male)	2700	156	0		Vaginal	No earthen floor	Indoor toilet	Potable	24	LeB	Se+	Yes	O	Positive
411	Masculino (Male)	2700	156	0		Caesarean	No earthen floor	Indoor toilet	Potable	22	Le-	Se-	Yes	A	Positive
412	Femenino (Female)	2900	156	1	18.1395	Vaginal	Earthen floor	No indoor toilet	No Potable	18	LeB	Se+	Yes	O	Positive
413	Masculino (Male)	2700	156	0		Vaginal	No earthen floor	Indoor toilet	Potable	23	LeB	Se+	No	A	Positive
414	Femenino (Female)	3000	156	0		Vaginal	Earthen floor	Indoor toilet	Potable	20	LeB	Se+	Yes	O
415	Femenino (Female)	2460	156	0		Caesarean	No earthen floor	Indoor toilet	No Potable	6	LeB	Se+	No	A	Positive
416	Femenino (Female)	3500	156	0		Vaginal	No earthen floor	Indoor toilet	Potable	22	LeB	Se+	No	O	Positive
417	Masculino (Male)	3100	46	0		Vaginal	Earthen floor	No indoor toilet	Potable	21	LeB	Se+	Yes	O	Positive
418	Femenino (Female)	3730	156	0		Caesarean	No earthen floor	No indoor toilet	Potable	23	Le-	Se+	No	B	Positive
419	Femenino (Female)	2400	156	1	23.2186	Vaginal	Earthen floor	Indoor toilet	Potable	24	LeB	Se+	No	O	Positive
420	Masculino (Male)	3600	156	0		Caesarean	Earthen floor	Indoor toilet	Potable	18	LeB	Se+	Yes	O	Positive
421	Masculino (Male)	3400	156	0		Caesarean	No earthen floor	Indoor toilet	Potable	21	LeB	Se+	No	O	Positive
422	Masculino (Male)	2500	156	0		Caesarean	Earthen floor	No indoor toilet	Potable	24	LeB	Se+	Yes	O	Positive
423	Femenino (Female)	2500	151	0		Vaginal	Earthen floor	No indoor toilet	Potable	23	LeB	Se+	Yes	O
424	Femenino (Female)	2800	156	0		Vaginal	Earthen floor	No indoor toilet	Potable	22	LeA	Se-	Yes
425	Masculino (Male)	3600	39	0		Vaginal	No earthen floor	Indoor toilet	Potable	24	LeB	Se+	No	O	Positive
426	Femenino (Female)	2700	142	0		Vaginal	No earthen floor	Indoor toilet	Potable	6	LeB	Se+	Yes	O
427	Masculino (Male)	2950	30	0		Caesarean	Earthen floor	No indoor toilet	Potable	23	Le-	Se+	No	O	Positive
428	Masculino (Male)	2000	134	0		Vaginal	No earthen floor	Indoor toilet	Potable	24	LeB	Se+	No	O	Positive
429	Masculino (Male)	3400	156	1	15.6	Caesarean	No earthen floor	No indoor toilet	Potable	24	LeB	Se+	Yes	O	Positive
430	Femenino (Female)	2300	156	0		Vaginal	Earthen floor	Indoor toilet	Potable	24	Le-	Se+	No	O	Positive
431	Femenino (Female)	2800	156	0		Caesarean	No earthen floor	Indoor toilet	Potable	22	LeB	Se+	Yes	O	Positive
432	Femenino (Female)	3130	156	0		Caesarean	No earthen floor	Indoor toilet	Potable	23	LeB	Se+	Yes	O	Positive
433	Femenino (Female)	3100	156	0		Caesarean	Earthen floor	No indoor toilet	Potable	23	LeB	Se+	No	B	Positive
434	Masculino (Male)	3020	156	1	14.3907	Caesarean	Earthen floor	No indoor toilet	Potable	23	Le-	Se+	No	O	Positive
435	Masculino (Male)	3500	156	0		Caesarean	No earthen floor	Indoor toilet	Potable	4	LeB	Se+	Yes	O	Positive
436	Femenino (Female)	2600	156	0		Caesarean	No earthen floor	Indoor toilet	Potable	0	Le-	Se-	No	O	Positive
437	Femenino (Female)	3852	35	0		Caesarean	No earthen floor	Indoor toilet	Potable	22	LeB	Se+	No	O	Positive
438	Femenino (Female)	2750	9	0		Caesarean	No earthen floor	No indoor toilet	Potable	9	LeB	Se+	No	A	Positive
439	Femenino (Female)	3200	3	0		Vaginal	No earthen floor	Indoor toilet	Potable	3	LeB	Se+	No	O
440	Masculino (Male)	3750	156	1	30.2326	Caesarean	No earthen floor	Indoor toilet	Potable	0	LeB	Se+	No	O	Positive
441	Femenino (Female)	3100	156	0		Vaginal	No earthen floor	Indoor toilet	Potable	22	LeB	Se+	No	A	Positive
442	Masculino (Male)	2500	7	0		Vaginal	No earthen floor	Indoor toilet	Potable	7	Le-	Se+	No	O	Positive
443	Masculino (Male)	2750	153	0		Caesarean	Earthen floor	Indoor toilet	Potable	22	LeB	Se+	Yes	A	Positive
444	Masculino (Male)	3000	41	0		Vaginal	No earthen floor	No indoor toilet	Potable	23	LeB	Se+	No	O	Positive
